# Supplementary material for: (E)-3-(Anthracen-9-yl)-1-(4-bromo­phen­yl)prop-2-en-1-one
Source: Acta Crystallogr Sect E Struct Rep Online. 2009 Jan 31;65(Pt 2):o420–1. doi: 10.1107/S1600536809003122 (PMC2968141; doi:10.1107/S1600536809003122)
Supplement: Supplementary file 2 [file e-65-0o420-Isup2.hkl]

# 
# h,k,l, Fc-squared, Fo-squared, sigma(Fo-squared) and status flag 
# 
data_I
_shelx_title ' dd2b_0m in P2(1)/c  (100K)' 
_shelx_refln_list_code          4 
_shelx_F_calc_maximum      215.69 
_exptl_crystal_F_000       784.00 
_reflns_d_resolution_high  0.7108 
 
loop_ 
 _symmetry_equiv_pos_as_xyz 
 'x, y, z' 
 '-x, y+1/2, -z+1/2' 
 '-x, -y, -z' 
 'x, -y-1/2, z-1/2' 
 
_cell_length_a     5.3792 
_cell_length_b    19.1030 
_cell_length_c    16.3005 
_cell_angle_alpha  90.000 
_cell_angle_beta   95.944 
_cell_angle_gamma  90.000 
 
_shelx_F_squared_multiplier     1.000 
 
loop_ 
 _refln_index_h 
 _refln_index_k 
 _refln_index_l 
 _refln_F_squared_calc 
 _refln_F_squared_meas 
 _refln_F_squared_sigma 
 _refln_observed_status 
   1   0   0    19606.88    20939.65    580.24 o 
   2   0   0     6841.25     6975.73    119.73 o 
   3   0   0     4995.03     5067.08     79.09 o 
   4   0   0      589.15      622.11     25.09 o 
   5   0   0     1453.45     1448.85     45.40 o 
   6   0   0      442.19      520.12     49.22 o 
   7   0   0        2.34        8.78     32.65 o 
   1   1   0     4253.25     4346.88     64.35 o 
   2   1   0     3820.07     3883.74     44.54 o 
   3   1   0       20.76       16.60      4.67 o 
   4   1   0     2749.75     2869.66     50.39 o 
   5   1   0      729.74      759.20     28.03 o 
   6   1   0       94.41      112.59     22.94 o 
   7   1   0      125.68       77.15     26.02 o 
   0   2   0       22.69       23.14      3.12 o 
   1   2   0     7651.51     8002.22     88.23 o 
   2   2   0       40.90       47.59      4.27 o 
   3   2   0        8.76       17.57      5.17 o 
   4   2   0      183.37      209.31     11.20 o 
   5   2   0       81.87       57.88     12.11 o 
   6   2   0      318.46      318.69     21.90 o 
   7   2   0       12.98        3.54     20.17 o 
   1   3   0     5129.66     5293.84     59.77 o 
   2   3   0     1014.63     1051.57     14.51 o 
   3   3   0      241.87      291.27      9.89 o 
   4   3   0      120.67       99.02      9.29 o 
   5   3   0        0.54       -6.87     13.08 o 
   6   3   0       13.63       44.03     16.07 o 
   7   3   0        4.70        0.95     20.12 o 
   0   4   0     8571.73     8412.43     95.38 o 
   1   4   0    32484.15    33330.46    312.63 o 
   2   4   0     1295.00     1297.90     14.16 o 
   3   4   0     2642.84     2543.16     29.84 o 
   4   4   0       19.36       22.40     12.23 o 
   5   4   0       50.61       56.67     13.36 o 
   6   4   0      125.44      108.56     18.08 o 
   7   4   0        3.55       20.79     20.71 o 
   1   5   0     1099.87     1309.49     13.52 o 
   2   5   0     5513.08     5475.54     50.65 o 
   3   5   0      150.95      169.97      7.61 o 
   4   5   0     2240.57     2368.84     36.23 o 
   5   5   0      651.18      711.19     26.57 o 
   6   5   0       13.14       18.39     19.35 o 
   7   5   0      241.77      284.73     28.83 o 
   0   6   0     5264.24     5133.07     52.92 o 
   1   6   0     2288.29     2312.75     19.92 o 
   2   6   0     2576.20     2597.52     27.45 o 
   3   6   0     3906.95     3841.70     40.98 o 
   4   6   0     1074.93     1102.27     26.49 o 
   5   6   0      536.26      549.13     28.35 o 
   6   6   0      478.16      568.96     40.09 o 
   7   6   0      232.59      234.85     28.48 o 
   1   7   0       37.39       19.72      2.02 o 
   2   7   0     2555.55     2681.82     25.18 o 
   3   7   0      549.82      552.08      8.83 o 
   4   7   0     2926.03     3017.10     66.21 o 
   5   7   0      189.44      162.75     25.45 o 
   6   7   0       33.43      -44.00     39.95 o 
   7   7   0      187.15      187.39     35.96 o 
   0   8   0      820.05      868.22     12.78 o 
   1   8   0      345.98      395.21      5.39 o 
   2   8   0     3602.82     4029.90     33.98 o 
   3   8   0      319.73      299.65      7.75 o 
   4   8   0      574.06      579.94     26.53 o 
   5   8   0      110.88       49.87     40.25 o 
   6   8   0       64.10        0.00     44.98 o 
   7   8   0        1.58       14.01     52.09 o 
   1   9   0     4732.07     4701.18     34.01 o 
   2   9   0     1865.20     2108.50     20.95 o 
   3   9   0      372.27      370.86      7.92 o 
   4   9   0     1859.14     1744.27     37.83 o 
   5   9   0      666.61      523.77     62.94 o 
   6   9   0      127.96      144.12     52.97 o 
   7   9   0      109.36       -9.91     53.47 o 
   0  10   0     5330.45     5262.51     47.74 o 
   1  10   0     1578.98     1491.46     14.76 o 
   2  10   0      961.38      932.39     14.16 o 
   3  10   0     2427.80     2411.94     28.39 o 
   4  10   0       60.32       53.27     13.33 o 
   5  10   0      336.30      325.29     54.95 o 
   6  10   0      317.85      433.70     68.21 o 
   1  11   0     7176.92     7106.67     53.41 o 
   2  11   0      442.15      384.68     12.61 o 
   3  11   0      126.96      110.09      7.73 o 
   4  11   0      794.98      775.21     17.42 o 
   5  11   0      423.26      355.87     57.12 o 
   6  11   0      108.77       89.37     49.13 o 
   0  12   0     4478.00     4440.75     44.66 o 
   1  12   0       40.69       63.85      4.65 o 
   2  12   0     3158.56     3248.64     35.57 o 
   3  12   0     3559.38     3560.79     43.83 o 
   4  12   0      288.17      293.39     14.01 o 
   5  12   0      141.24       93.47     43.01 o 
   6  12   0       27.12      -13.32     48.93 o 
   1  13   0      506.97      475.91      8.60 o 
   2  13   0      438.41      437.17     11.33 o 
   3  13   0     2996.63     2997.54     39.39 o 
   4  13   0      104.13      122.56     13.79 o 
   5  13   0      634.07      612.10     70.48 o 
   6  13   0        3.97       64.52     50.16 o 
   0  14   0      235.83      198.23     10.77 o 
   1  14   0       38.61       30.67      4.74 o 
   2  14   0      772.88      711.88     16.09 o 
   3  14   0      992.29      939.49     19.13 o 
   4  14   0        5.47        5.63     13.74 o 
   5  14   0      334.72      297.47     55.83 o 
   6  14   0        1.98      -18.84     50.90 o 
   1  15   0     2890.01     2857.03     29.08 o 
   2  15   0     1615.60     1564.42     23.17 o 
   3  15   0      119.41      111.25     12.40 o 
   4  15   0     1160.37     1178.16     36.18 o 
   5  15   0      705.83      795.59     77.19 o 
   6  15   0        7.20      -10.01     52.78 o 
   0  16   0     1136.95     1085.61     20.51 o 
   1  16   0     1815.66     1795.35     21.48 o 
   2  16   0      492.92      460.56     12.82 o 
   3  16   0     4160.35     4144.60     57.11 o 
   4  16   0      450.71      408.36     23.96 o 
   5  16   0       24.72       22.34     49.08 o 
   6  16   0       42.61      101.26     61.06 o 
   1  17   0     1249.43     1227.11     17.58 o 
   2  17   0     1467.87     1416.26     38.01 o 
   3  17   0       12.63       16.84      9.63 o 
   4  17   0       12.18        4.98     16.49 o 
   5  17   0      176.72      208.85     20.54 o 
   0  18   0      109.01       85.64     10.45 o 
   1  18   0      399.63      392.37     12.13 o 
   2  18   0       24.16        4.45     13.26 o 
   3  18   0      307.83      297.57     19.66 o 
   4  18   0      155.54      106.05     23.65 o 
   5  18   0      136.67      119.59     22.35 o 
   1  19   0       77.99       74.21     12.54 o 
   2  19   0       45.49       37.35     14.63 o 
   3  19   0       42.76       16.85     15.04 o 
   4  19   0       65.96       26.64     17.34 o 
   5  19   0        0.42       -8.40     14.33 o 
   0  20   0     1830.24     1897.06     80.59 o 
   1  20   0       41.79       34.82     13.11 o 
   2  20   0      160.64      136.06     17.90 o 
   3  20   0      230.21      280.54     21.14 o 
   4  20   0      251.14      225.23     25.21 o 
   5  20   0      242.25      218.79     19.39 o 
   1  21   0     3418.04     3522.76     68.25 o 
   2  21   0     1477.93     1574.18     39.51 o 
   3  21   0       26.87        6.34     18.04 o 
   4  21   0      528.59      563.64     30.02 o 
   0  22   0     1871.49     1672.46     90.21 o 
   1  22   0      218.48      249.16     23.48 o 
   2  22   0      296.70      274.46     24.28 o 
   3  22   0      640.38      640.98     31.86 o 
   4  22   0      169.56      174.41     23.89 o 
   1  23   0       11.68       26.54     19.79 o 
   2  23   0       15.20      -18.60     19.56 o 
   3  23   0        5.52       -8.39     20.35 o 
   0  24   0       49.40       24.22     41.04 o 
   1  24   0        0.49       -7.80     19.26 o 
   2  24   0       61.15       20.91     28.32 o 
   3  24   0        0.29      -24.13     20.76 o 
   1  25   0      134.12      110.12     24.18 o 
   2  25   0      191.79      190.78     26.20 o 
   0  26   0      739.27      855.37     77.64 o 
   1  26   0      105.11       78.58     24.03 o 
  -7   1   1       15.33       60.30     24.44 o 
  -6   1   1      399.67      401.23     19.13 o 
  -5   1   1      151.76      163.45     12.74 o 
  -4   1   1     1403.39     1402.27     28.20 o 
  -3   1   1     1063.77     1082.33     16.59 o 
  -2   1   1      182.17      207.12      8.25 o 
  -1   1   1     4240.80     4493.13     53.55 o 
   1   1   1      468.99      483.66      9.85 o 
   2   1   1     4842.55     5062.71     62.04 o 
   3   1   1     8029.88     8901.59     96.46 o 
   4   1   1       17.15        6.94      5.94 o 
   5   1   1      263.21      290.90     14.52 o 
   6   1   1        8.77        7.30     14.42 o 
   7   1   1       27.48      -10.59     22.64 o 
  -7   2   1       70.29       52.33     26.61 o 
  -6   2   1        1.15       -3.53     14.32 o 
  -5   2   1      799.31      899.90     22.66 o 
  -4   2   1      507.32      497.18     17.25 o 
  -3   2   1      980.16      917.20     16.15 o 
  -2   2   1     4153.63     4128.40     41.81 o 
  -1   2   1     5046.41     5321.31     54.98 o 
   0   2   1     4281.33     4186.74    108.17 o 
   1   2   1    10466.53    10804.75    124.31 o 
   2   2   1     1979.16     2070.26     24.77 o 
   3   2   1       25.33       22.53      5.31 o 
   4   2   1      608.74      550.61     15.96 o 
   5   2   1       14.90       14.12      9.98 o 
   6   2   1      369.51      379.22     26.83 o 
   7   2   1      172.07      206.86     23.61 o 
  -7   3   1      121.44      151.89     32.98 o 
  -6   3   1      342.19      368.83     23.03 o 
  -5   3   1        1.51       -3.53     10.55 o 
  -4   3   1     1162.62     1168.25     25.50 o 
  -3   3   1     7117.81     7501.59     74.24 o 
  -2   3   1      177.82      176.10      5.56 o 
  -1   3   1      572.69      494.55      9.03 o 
   0   3   1      118.26      142.02      2.59 o 
   1   3   1      155.29      158.30      4.67 o 
   2   3   1    13900.50    14510.36    131.33 o 
   3   3   1     3168.38     3178.82     35.34 o 
   4   3   1      193.22      230.01     11.31 o 
   5   3   1     1634.19     1723.36     35.59 o 
   6   3   1      580.76      573.45     31.50 o 
   7   3   1       43.79       51.08     20.64 o 
  -7   4   1       61.65       40.62     28.16 o 
  -6   4   1        0.87        7.87     15.53 o 
  -5   4   1      250.10      304.15     22.95 o 
  -4   4   1      400.40      385.70     14.04 o 
  -3   4   1      919.46      994.78     18.87 o 
  -2   4   1     9928.20    10241.94     81.49 o 
  -1   4   1    23577.44    24189.06    227.63 o 
   0   4   1     7545.46     7680.13     59.36 o 
   1   4   1    16671.39    17236.02    144.30 o 
   2   4   1      539.24      661.93      9.02 o 
   3   4   1     1539.35     1632.89     19.99 o 
   4   4   1      393.83      410.72     13.12 o 
   5   4   1      202.90      209.31     26.83 o 
   6   4   1       23.93       16.07     16.87 o 
   7   4   1       23.74        4.53     19.62 o 
  -7   5   1      102.88      135.11     32.65 o 
  -6   5   1      275.22      272.37     26.02 o 
  -5   5   1        0.20       -7.55     12.32 o 
  -4   5   1      260.57      267.89     13.45 o 
  -3   5   1        3.02        7.75      5.10 o 
  -2   5   1      416.56      479.48      8.61 o 
  -1   5   1     2822.36     2928.95     26.00 o 
   0   5   1      266.44      251.60      3.94 o 
   1   5   1     4100.34     4408.80     39.43 o 
   2   5   1       15.67        2.75      2.95 o 
   3   5   1     1290.61     1290.53     23.69 o 
   4   5   1      443.74      492.84     13.41 o 
   5   5   1       41.22       53.77     16.62 o 
   6   5   1       22.47       30.00     23.39 o 
   7   5   1        2.12       -6.44     21.95 o 
  -7   6   1      158.14       98.87     37.46 o 
  -6   6   1       99.24       67.49     21.03 o 
  -5   6   1      215.66      214.97     18.16 o 
  -4   6   1       71.13       72.54     10.89 o 
  -3   6   1      324.15      365.65     11.05 o 
  -2   6   1     4211.58     4260.65     37.94 o 
  -1   6   1      233.05      270.20      4.64 o 
   0   6   1      240.05      263.77      4.18 o 
   1   6   1      690.02      700.20      8.39 o 
   2   6   1      556.10      657.15     10.75 o 
   3   6   1       57.76       66.66      4.74 o 
   4   6   1        6.69        8.41      8.99 o 
   5   6   1       50.12       40.51     21.08 o 
   6   6   1        1.93        3.71     23.27 o 
   7   6   1       23.28       36.27     27.64 o 
  -7   7   1      266.99      362.19     42.71 o 
  -6   7   1      606.46      692.60     73.10 o 
  -5   7   1        4.82       19.94     17.42 o 
  -4   7   1     2495.16     2442.42     49.83 o 
  -3   7   1     2392.28     2359.65     21.82 o 
  -2   7   1     1804.99     1901.82     19.16 o 
  -1   7   1     5940.16     5745.62     41.75 o 
   0   7   1     8881.08     8790.18     58.13 o 
   1   7   1     4545.76     4931.09     35.74 o 
   2   7   1     4290.57     4323.51     35.76 o 
   3   7   1     3031.60     2978.69     29.05 o 
   4   7   1       37.15       47.02     11.56 o 
   5   7   1     1203.44     1196.74     49.67 o 
   6   7   1      223.30      198.60     31.31 o 
   7   7   1        9.26       23.92     31.76 o 
  -7   8   1       16.61      -14.35     49.03 o 
  -6   8   1      143.65      171.55     54.06 o 
  -5   8   1     2893.36     2959.70    136.90 o 
  -4   8   1     2468.57     2321.15     50.47 o 
  -3   8   1      206.57      223.93      6.80 o 
  -2   8   1    19923.80    20462.91    154.13 o 
  -1   8   1     8045.41     8280.16     54.89 o 
   0   8   1     3585.77     3576.05     26.88 o 
   1   8   1    13035.07    12972.43     89.34 o 
   2   8   1     1085.86     1041.63     12.36 o 
   3   8   1     2274.30     2306.53     24.87 o 
   4   8   1     2577.72     2599.03     59.91 o 
   5   8   1       79.16       69.89     40.99 o 
   6   8   1      368.85      490.18     65.80 o 
   7   8   1      251.43      256.43     63.82 o 
  -7   9   1      190.87      170.81     62.64 o 
  -6   9   1      279.83      297.57     61.31 o 
  -5   9   1       76.91        8.68     40.49 o 
  -4   9   1      187.55      191.27     15.01 o 
  -3   9   1      706.08      687.38     10.72 o 
  -2   9   1     1248.65     1269.09     14.50 o 
  -1   9   1     1652.12     1487.64     12.97 o 
   0   9   1     2034.37     1971.56     16.92 o 
   1   9   1      108.17      121.40      3.36 o 
   2   9   1     2252.45     2103.63     20.89 o 
   3   9   1     1695.72     1720.71     21.39 o 
   4   9   1        0.98        0.85     10.32 o 
   5   9   1     1820.03     1644.25     98.70 o 
   6   9   1      170.51      194.38     55.69 o 
   7   9   1      100.48       69.50     58.35 o 
  -7  10   1        0.45      -26.39     50.90 o 
  -6  10   1       83.81       96.03     51.74 o 
  -5  10   1       46.45       65.01     39.71 o 
  -4  10   1        2.80        6.56     11.17 o 
  -3  10   1       24.83       10.08      4.59 o 
  -2  10   1      796.28      710.30     12.21 o 
  -1  10   1      289.62      319.30      7.13 o 
   0  10   1      378.99      355.45      5.87 o 
   1  10   1     1867.89     1756.09     15.66 o 
   2  10   1       17.80       19.83      4.36 o 
   3  10   1       23.26       16.52      5.67 o 
   4  10   1      774.78      789.91     22.47 o 
   5  10   1      560.25      504.04     63.08 o 
   6  10   1        2.43       26.68     47.70 o 
  -6  11   1        5.18      -36.65     44.54 o 
  -5  11   1        4.43      -17.36     39.11 o 
  -4  11   1        1.46       -6.73      6.60 o 
  -3  11   1      350.67      312.01     10.55 o 
  -2  11   1      230.15      285.89      8.57 o 
  -1  11   1       18.29        8.94      3.53 o 
   0  11   1      450.76      459.71      6.76 o 
   1  11   1       61.11       76.23      4.06 o 
   2  11   1     1783.33     1869.62     24.11 o 
   3  11   1       15.91        0.50      5.95 o 
   4  11   1       48.89       44.65     10.25 o 
   5  11   1        6.38       22.54     37.49 o 
   6  11   1       65.83       95.15     52.73 o 
  -6  12   1       41.39      137.12     57.56 o 
  -5  12   1      296.67      349.51     59.19 o 
  -4  12   1      679.27      653.10     19.82 o 
  -3  12   1     1402.71     1412.66     23.23 o 
  -2  12   1     2177.26     2120.23     26.03 o 
  -1  12   1       86.18       75.35      4.43 o 
   0  12   1      185.28      173.42      5.17 o 
   1  12   1     3018.93     2841.98     23.39 o 
   2  12   1     2524.56     2593.70     33.45 o 
   3  12   1     1463.28     1388.16     23.05 o 
   4  12   1      656.81      655.35     20.80 o 
   5  12   1        0.13      -14.16     40.79 o 
   6  12   1      411.68      529.34     73.99 o 
  -6  13   1      823.41      822.37     88.39 o 
  -5  13   1      237.58      334.96     59.88 o 
  -4  13   1      791.70      840.75     24.35 o 
  -3  13   1      330.58      310.84     12.80 o 
  -2  13   1        5.44        5.53      5.74 o 
  -1  13   1     3572.30     3422.77     28.48 o 
   0  13   1     3329.59     3194.66     27.39 o 
   1  13   1     1452.21     1476.51     15.87 o 
   2  13   1     2990.38     2902.69     35.55 o 
   3  13   1      466.27      459.38     14.26 o 
   4  13   1      514.41      504.51     22.44 o 
   5  13   1     1134.32     1069.14     87.60 o 
   6  13   1      428.90      373.33     69.74 o 
  -6  14   1       62.20       63.08     54.90 o 
  -5  14   1      984.92      937.39     83.36 o 
  -4  14   1      655.83      624.95     41.65 o 
  -3  14   1     1143.41     1153.32     21.08 o 
  -2  14   1     4262.36     4134.88     44.75 o 
  -1  14   1     1617.41     1529.88     18.47 o 
   0  14   1      905.20      927.46     12.64 o 
   1  14   1     1504.87     1365.44     16.33 o 
   2  14   1     1318.98     1254.51     18.99 o 
   3  14   1     2410.57     2393.48     33.04 o 
   4  14   1     1507.12     1606.20     46.40 o 
   5  14   1      449.74      538.86     66.34 o 
   6  14   1       80.12       18.05     53.47 o 
  -6  15   1       14.90       20.57     55.64 o 
  -5  15   1       10.02       23.08     47.20 o 
  -4  15   1       57.54       70.02     14.25 o 
  -3  15   1        8.23        7.14      8.88 o 
  -2  15   1       23.33       15.45      8.49 o 
  -1  15   1      677.42      637.49     12.29 o 
   0  15   1     2503.66     2603.70     24.42 o 
   1  15   1       30.76       27.49      5.45 o 
   2  15   1      438.79      426.92     11.81 o 
   3  15   1      102.42      112.78     10.05 o 
   4  15   1      166.16      146.28     17.41 o 
   5  15   1        5.48      -33.05     43.60 o 
   6  15   1       47.91        5.38     54.95 o 
  -6  16   1       16.50       11.25     56.62 o 
  -5  16   1      135.06      106.00     52.58 o 
  -4  16   1      217.35      209.66     18.11 o 
  -3  16   1      148.05      127.35     12.31 o 
  -2  16   1       48.50       44.64      9.98 o 
  -1  16   1       95.88       86.28      9.76 o 
   0  16   1        0.28       17.94      5.07 o 
   1  16   1      108.43       99.53      6.80 o 
   2  16   1      197.72      182.59      9.60 o 
   3  16   1      188.63      175.35     10.94 o 
   4  16   1      555.04      488.35     26.23 o 
   5  16   1       18.30       32.90     48.63 o 
   6  16   1        1.05      -32.55     52.23 o 
  -5  17   1      362.50      386.91     26.35 o 
  -4  17   1      511.35      495.24     26.95 o 
  -3  17   1      248.55      223.39     14.36 o 
  -2  17   1        8.51       -1.98      7.91 o 
  -1  17   1     1587.80     1595.18     20.42 o 
   0  17   1      582.92      605.66     12.30 o 
   1  17   1      263.76      263.67     12.69 o 
   2  17   1     1267.94     1247.52     23.78 o 
   3  17   1       21.55        8.30      9.08 o 
   4  17   1       73.02       29.59     17.26 o 
   5  17   1       61.38       19.52     17.32 o 
  -5  18   1      330.95      367.04     27.72 o 
  -4  18   1      511.66      453.87     46.25 o 
  -3  18   1       24.34       35.41     16.25 o 
  -2  18   1     2199.20     2075.21     42.16 o 
  -1  18   1      693.31      709.11     15.79 o 
   0  18   1      113.03      113.93      7.66 o 
   1  18   1     2852.96     2895.16     33.79 o 
   2  18   1      100.37      102.51     13.90 o 
   3  18   1      146.25      151.37     18.88 o 
   4  18   1     1304.71     1322.18     38.27 o 
   5  18   1       30.82       20.54     20.67 o 
  -5  19   1        6.16        8.45     14.32 o 
  -4  19   1      130.06      147.62     33.79 o 
  -3  19   1      668.23      664.96     26.50 o 
  -2  19   1       87.44       82.85     15.81 o 
  -1  19   1     1449.79     1511.62     30.88 o 
   0  19   1     1582.33     1652.38     28.69 o 
   1  19   1       27.62       31.72     11.53 o 
   2  19   1      790.53      773.73     34.59 o 
   3  19   1      327.99      368.77     23.61 o 
   4  19   1       37.94       75.96     18.68 o 
   5  19   1      431.86      435.90     35.90 o 
  -5  20   1      495.74      533.88     39.39 o 
  -4  20   1      204.80      186.91     22.06 o 
  -3  20   1      186.62      164.32     18.99 o 
  -2  20   1     1480.92     1453.37     37.13 o 
  -1  20   1      163.46      206.27     20.88 o 
   0  20   1      478.86      497.01     23.35 o 
   1  20   1     1239.19     1247.20     37.16 o 
   2  20   1      457.28      459.70     27.51 o 
   3  20   1        6.08        9.52     17.60 o 
   4  20   1      719.60      677.71     30.55 o 
  -4  21   1      373.85      374.72     26.99 o 
  -3  21   1       80.34       47.36     17.78 o 
  -2  21   1        0.53       13.37     16.06 o 
  -1  21   1       40.18       34.71     17.55 o 
   0  21   1      118.12      140.08     28.44 o 
   1  21   1       19.62       18.51     16.91 o 
   2  21   1       42.39       14.07     15.92 o 
   3  21   1       65.45       66.52     19.72 o 
   4  21   1      500.83      495.66     28.95 o 
  -4  22   1       69.45       47.62     22.16 o 
  -3  22   1       80.12       62.55     19.29 o 
  -2  22   1      254.40      268.11     34.77 o 
  -1  22   1      930.24      860.81     33.94 o 
   0  22   1      222.45      192.96     48.29 o 
   1  22   1      496.58      483.17     27.73 o 
   2  22   1      223.97      220.73     23.72 o 
   3  22   1       79.10       93.59     22.01 o 
   4  22   1       19.87      -17.91     19.90 o 
  -3  23   1      447.37      463.53     27.25 o 
  -2  23   1        5.27       -9.88     19.15 o 
  -1  23   1      375.08      398.44     27.29 o 
   0  23   1      279.34      318.38     36.88 o 
   1  23   1      159.90      176.46     22.94 o 
   2  23   1      365.14      364.73     27.31 o 
   3  23   1      224.75      210.21     24.47 o 
  -3  24   1      341.70      387.85     28.87 o 
  -2  24   1      525.74      546.68     31.63 o 
  -1  24   1      469.06      535.18     31.15 o 
   0  24   1       51.47       76.44     31.23 o 
   1  24   1      466.23      553.73     30.95 o 
   2  24   1       66.51       49.47     26.15 o 
   3  24   1      154.09       98.16     26.30 o 
  -2  25   1        3.67       -2.89     21.78 o 
  -1  25   1      620.48      633.80     44.98 o 
   0  25   1      232.72      279.81     64.52 o 
   1  25   1       13.95      -23.56     34.52 o 
   2  25   1      911.54      900.26     43.25 o 
  -1  26   1        8.05       -5.30     22.13 o 
   0  26   1      533.33      618.25     57.46 o 
   1  26   1      274.60      286.79     28.56 o 
  -6   0   2      111.73       46.76     31.91 o 
  -5   0   2       11.42       23.80     12.81 o 
  -4   0   2     3644.74     3739.69     71.34 o 
  -3   0   2     3875.00     4145.46     67.47 o 
  -2   0   2      594.13      607.27     17.68 o 
  -1   0   2    46524.32    47935.80    680.42 o 
   0   0   2     6365.67     6373.40    108.90 o 
   1   0   2     3903.13     3964.72     57.24 o 
   2   0   2    16403.91    17232.23    283.92 o 
   3   0   2       37.39       65.82      8.42 o 
   4   0   2     1749.20     1858.42     37.58 o 
   5   0   2      536.32      586.21     33.56 o 
   6   0   2       32.12       19.33     18.63 o 
   7   0   2      178.12      198.48     42.91 o 
  -6   1   2      430.06      475.92     31.34 o 
  -5   1   2       51.54       52.15     10.47 o 
  -4   1   2       19.85       23.69      8.81 o 
  -3   1   2     2469.33     2534.16     31.65 o 
  -2   1   2     4083.00     4297.88     43.32 o 
  -1   1   2     1855.97     1961.81     26.07 o 
   0   1   2       52.82       54.40      1.61 o 
   1   1   2     8077.08     8404.85     82.35 o 
   2   1   2       20.19       33.84      4.43 o 
   3   1   2     8221.20     8865.10     96.11 o 
   4   1   2      676.74      695.55     23.47 o 
   5   1   2      279.96      272.02     16.72 o 
   6   1   2     1014.51      938.43     42.39 o 
   7   1   2      185.20      210.74     31.68 o 
  -7   2   2      229.14      266.79     54.16 o 
  -6   2   2       18.59       -1.09     12.88 o 
  -5   2   2      151.69      159.38     14.58 o 
  -4   2   2     2754.51     2907.34     42.83 o 
  -3   2   2      243.31      279.06      8.70 o 
  -2   2   2     3357.97     3511.73     34.78 o 
  -1   2   2     1611.91     1618.75     23.01 o 
   0   2   2     1668.87     1759.48     15.11 o 
   1   2   2       97.93       92.86      3.69 o 
   2   2   2      633.04      566.53      8.12 o 
   3   2   2      119.80      166.79      6.93 o 
   4   2   2       15.81       23.80      7.26 o 
   5   2   2     1101.95     1121.27     26.25 o 
   6   2   2        5.15       -1.88     15.54 o 
   7   2   2       53.10       66.26     19.96 o 
  -7   3   2       33.58       83.46     46.36 o 
  -6   3   2        3.19        0.03     13.29 o 
  -5   3   2        1.80       -4.49     10.54 o 
  -4   3   2      191.48      172.76     13.93 o 
  -3   3   2      174.80      219.63      7.61 o 
  -2   3   2      307.05      321.35      6.41 o 
  -1   3   2     9727.17    10249.75    105.73 o 
   0   3   2      610.09      602.58      5.78 o 
   1   3   2      139.70      174.60      4.59 o 
   2   3   2      846.35     1023.28     13.20 o 
   3   3   2      119.74      121.90      6.23 o 
   4   3   2      149.36      184.88      9.87 o 
   5   3   2      247.75      213.26     15.57 o 
   6   3   2      451.08      417.12     28.91 o 
   7   3   2       80.85       72.07     27.12 o 
  -7   4   2      157.57      212.16     37.09 o 
  -6   4   2      541.65      536.31     23.35 o 
  -5   4   2      161.17      178.66     16.70 o 
  -4   4   2     2663.86     2740.29     40.99 o 
  -3   4   2     2244.08     2283.75     29.55 o 
  -2   4   2     2990.78     3194.55     29.88 o 
  -1   4   2    23423.17    24030.40    191.45 o 
   0   4   2    25293.91    26674.42    186.82 o 
   1   4   2     5719.58     5835.16     55.83 o 
   2   4   2      657.64      530.85      9.81 o 
   3   4   2       45.19       39.84      5.51 o 
   4   4   2     1641.95     1675.25     28.55 o 
   5   4   2     1490.92     1522.83     44.36 o 
   6   4   2       42.35       51.57     26.08 o 
   7   4   2      128.40      142.93     26.63 o 
  -7   5   2      260.77      271.12     40.74 o 
  -6   5   2      217.79      253.67     25.17 o 
  -5   5   2     1421.21     1468.55     43.96 o 
  -4   5   2      317.54      362.87     13.96 o 
  -3   5   2     4639.74     4793.68     56.33 o 
  -2   5   2     1310.57     1176.55     14.30 o 
  -1   5   2     2926.15     3047.39     24.91 o 
   0   5   2    22795.92    23366.56    153.81 o 
   1   5   2     4120.01     4007.53     37.46 o 
   2   5   2      363.43      355.71      7.27 o 
   3   5   2     2798.88     2760.02     35.01 o 
   4   5   2     2161.09     2271.45     39.17 o 
   5   5   2      202.25      174.41     25.70 o 
   6   5   2      619.41      516.57    136.63 o 
   7   5   2       75.46       71.59     23.07 o 
  -7   6   2       29.87       -2.93     33.34 o 
  -6   6   2      995.73      986.26     53.38 o 
  -5   6   2      853.34      893.03     32.51 o 
  -4   6   2     2002.82     1956.23     42.97 o 
  -3   6   2      603.93      516.49     13.12 o 
  -2   6   2      969.95      927.68     12.02 o 
  -1   6   2     9152.04     9204.43     66.77 o 
   0   6   2      393.27      348.81      5.31 o 
   1   6   2     3684.90     3710.79     32.03 o 
   2   6   2      928.62      722.87     12.76 o 
   3   6   2     1137.51     1151.37     13.43 o 
   4   6   2      324.43      294.63     16.51 o 
   5   6   2       71.90      107.16     23.75 o 
   6   6   2      150.22      175.08     30.44 o 
   7   6   2       11.01        4.95     20.94 o 
  -7   7   2       19.82        9.42     54.50 o 
  -6   7   2      360.52      398.55     40.23 o 
  -5   7   2      605.83      654.10     33.60 o 
  -4   7   2       11.81       14.59     12.12 o 
  -3   7   2       11.88       13.62      4.01 o 
  -2   7   2     1601.37     1533.10     13.66 o 
  -1   7   2      614.08      645.13      6.75 o 
   0   7   2     3914.22     3804.52     28.84 o 
   1   7   2     1940.67     1910.27     13.95 o 
   2   7   2      245.72      302.81      5.41 o 
   3   7   2     1507.30     1473.14     16.30 o 
   4   7   2      694.64      759.79     33.70 o 
   5   7   2        1.75       13.93     33.42 o 
   6   7   2       24.53       28.30     25.71 o 
   7   7   2        2.34       34.63     26.99 o 
  -7   8   2      366.47      414.12     72.11 o 
  -6   8   2       60.69       53.32     47.30 o 
  -5   8   2       40.74       26.40     18.58 o 
  -4   8   2        1.76        1.88     12.29 o 
  -3   8   2      267.80      294.07      7.92 o 
  -2   8   2     3269.37     3611.15     31.14 o 
  -1   8   2     1087.26     1200.81     10.44 o 
   0   8   2      622.52      625.96      7.36 o 
   1   8   2     7967.83     8535.15     53.57 o 
   2   8   2       10.72       10.24      3.12 o 
   3   8   2      182.03      197.62      6.60 o 
   4   8   2      115.00      136.44     24.00 o 
   5   8   2       34.81       38.57     38.18 o 
   6   8   2        2.31        4.09     44.88 o 
   7   8   2       13.00      -15.01     38.91 o 
  -7   9   2        9.97       47.99     56.43 o 
  -6   9   2        6.19       53.61     47.84 o 
  -5   9   2      365.04      416.08     57.51 o 
  -4   9   2      107.83      107.35     15.43 o 
  -3   9   2     1026.60      902.73     13.02 o 
  -2   9   2     1317.08     1301.89     14.88 o 
  -1   9   2      290.71      267.20      4.87 o 
   0   9   2     1729.36     1686.22     14.17 o 
   1   9   2      301.26      247.84      4.45 o 
   2   9   2      447.85      474.79      8.90 o 
   3   9   2      806.12      818.63     12.22 o 
   4   9   2        4.06       -2.43     14.10 o 
   5   9   2       88.10       47.10     41.43 o 
   6   9   2       25.89      -17.71     40.94 o 
  -7  10   2      203.71      253.97     68.95 o 
  -6  10   2       49.72        8.93     47.89 o 
  -5  10   2        3.14        1.40     24.12 o 
  -4  10   2     1666.61     1638.36     56.69 o 
  -3  10   2     3876.41     3890.19     39.62 o 
  -2  10   2       81.73       73.12      5.50 o 
  -1  10   2     2300.21     2072.05     18.38 o 
   0  10   2     2051.45     2009.46     15.78 o 
   1  10   2      997.61      850.77     12.48 o 
   2  10   2    11942.17    12039.26    112.82 o 
   3  10   2      700.88      702.69     16.38 o 
   4  10   2      108.57      116.74      8.93 o 
   5  10   2      520.25      613.39     67.08 o 
   6  10   2        1.87      -28.61     44.59 o 
  -6  11   2       97.62       95.34     54.80 o 
  -5  11   2      461.82      540.46     39.58 o 
  -4  11   2      556.47      514.51     15.82 o 
  -3  11   2     1178.60     1122.97     19.32 o 
  -2  11   2     1149.27     1084.15     16.43 o 
  -1  11   2        4.02        9.90      3.32 o 
   0  11   2     7913.98     8157.65     67.44 o 
   1  11   2    11889.57    12005.93     79.71 o 
   2  11   2       90.95       94.04      7.87 o 
   3  11   2     3757.45     3741.97     44.91 o 
   4  11   2     3330.88     3162.57     51.17 o 
   5  11   2        1.40      -26.24     39.75 o 
   6  11   2      769.84      644.51     77.49 o 
  -6  12   2       55.42       29.10     47.65 o 
  -5  12   2       30.03       11.59     43.45 o 
  -4  12   2     1000.25     1078.52     40.87 o 
  -3  12   2     2575.53     2601.67     34.67 o 
  -2  12   2      384.08      346.64     10.04 o 
  -1  12   2     3071.73     2934.02     25.38 o 
   0  12   2      130.16      163.29      6.16 o 
   1  12   2      289.76      264.13      6.19 o 
   2  12   2     2469.77     2448.39     28.76 o 
   3  12   2      521.89      512.43     14.33 o 
   4  12   2     1108.32     1129.28     27.50 o 
   5  12   2       70.92       90.80     43.65 o 
   6  12   2       15.39      -19.63     44.00 o 
  -6  13   2      249.18      268.52     61.16 o 
  -5  13   2      101.58      106.34     48.24 o 
  -4  13   2      236.53      223.67     17.16 o 
  -3  13   2      710.71      744.12     18.93 o 
  -2  13   2       28.34       27.97      7.13 o 
  -1  13   2      235.90      207.95      8.64 o 
   0  13   2      210.39      265.44      6.82 o 
   1  13   2        7.71        5.68      3.69 o 
   2  13   2      333.16      337.97      9.42 o 
   3  13   2        3.62       -4.71      7.33 o 
   4  13   2        2.00        2.75     10.41 o 
   5  13   2       14.98       51.40     46.02 o 
   6  13   2       64.70       72.60     56.33 o 
  -6  14   2       97.88      124.00     53.66 o 
  -5  14   2      104.92       94.55     48.58 o 
  -4  14   2      297.04      276.49     20.94 o 
  -3  14   2      664.41      628.31     18.93 o 
  -2  14   2      660.64      645.63     14.60 o 
  -1  14   2      541.96      524.09      9.79 o 
   0  14   2      228.19      251.25      7.15 o 
   1  14   2      363.22      376.54      9.16 o 
   2  14   2      177.30      179.45      8.60 o 
   3  14   2       24.64       11.01      8.22 o 
   4  14   2      542.48      516.10     34.31 o 
   5  14   2       46.16      -39.66     42.12 o 
   6  14   2       33.00       46.76     51.69 o 
  -6  15   2      136.72      102.15     58.45 o 
  -5  15   2     1032.23     1070.57     90.71 o 
  -4  15   2       34.06       45.72     13.66 o 
  -3  15   2      107.02      112.58     10.98 o 
  -2  15   2      832.20      787.94     16.82 o 
  -1  15   2      339.80      331.40      8.87 o 
   0  15   2     4046.59     4163.02     34.74 o 
   1  15   2      747.04      765.42     17.33 o 
   2  15   2       30.48       23.76      8.46 o 
   3  15   2     1111.56     1012.52     20.12 o 
   4  15   2      219.11      206.46     19.22 o 
   5  15   2       74.60       87.55     51.59 o 
   6  15   2      252.38      224.96     65.99 o 
  -6  16   2      408.81      537.13     80.84 o 
  -5  16   2       97.70       98.01     49.03 o 
  -4  16   2     2017.71     1970.67     43.48 o 
  -3  16   2      646.89      645.63     19.61 o 
  -2  16   2      443.10      394.14     13.93 o 
  -1  16   2     2313.01     2290.72     26.23 o 
   0  16   2      249.71      255.08      7.87 o 
   1  16   2     1592.90     1600.80     20.10 o 
   2  16   2     1345.68     1305.07     22.06 o 
   3  16   2      141.72      113.87     11.43 o 
   4  16   2      694.90      681.89     30.92 o 
   5  16   2      361.16      355.28     64.37 o 
  -5  17   2      366.80      419.32     27.14 o 
  -4  17   2      225.84      200.09     20.26 o 
  -3  17   2     2163.23     2147.13     37.70 o 
  -2  17   2      899.25      845.51     20.72 o 
  -1  17   2       33.23       30.57      6.60 o 
   0  17   2     2662.37     2688.20     28.00 o 
   1  17   2     1669.10     1701.82     21.33 o 
   2  17   2       26.37       14.05      8.90 o 
   3  17   2      486.68      470.26     20.43 o 
   4  17   2     1153.38     1156.54     40.91 o 
   5  17   2       13.39        5.65     31.89 o 
  -5  18   2      281.45      336.05     26.99 o 
  -4  18   2       24.32       17.13     16.88 o 
  -3  18   2        0.93        6.44     15.74 o 
  -2  18   2      148.15      149.93     18.76 o 
  -1  18   2     1167.39     1184.95     22.38 o 
   0  18   2      155.26      161.93      8.33 o 
   1  18   2       22.99       28.62      8.44 o 
   2  18   2      365.07      351.02     19.96 o 
   3  18   2      108.76      100.78     18.11 o 
   4  18   2       79.65       77.31     17.79 o 
   5  18   2       25.70       38.78     19.46 o 
  -5  19   2       94.04       51.23     14.85 o 
  -4  19   2      331.51      321.03     30.38 o 
  -3  19   2      116.08      107.26     20.40 o 
  -2  19   2        9.18        6.79     14.38 o 
  -1  19   2      322.58      311.18     20.31 o 
   0  19   2       65.95       68.62     11.28 o 
   1  19   2      236.21      224.01     18.71 o 
   2  19   2       56.53       44.29     14.80 o 
   3  19   2      161.45      151.26     19.94 o 
   4  19   2        0.61       -8.01     16.65 o 
   5  19   2        6.39       15.36     19.31 o 
  -5  20   2      461.83      419.46     27.89 o 
  -4  20   2     1155.75     1074.41     43.27 o 
  -3  20   2      376.79      357.39     22.84 o 
  -2  20   2       46.11        7.87     15.36 o 
  -1  20   2      230.30      249.45     21.88 o 
   0  20   2      121.82       88.68     14.51 o 
   1  20   2      395.64      406.37     24.60 o 
   2  20   2      491.63      522.63     23.88 o 
   3  20   2        6.41        2.24     17.40 o 
   4  20   2      300.46      295.73     33.14 o 
  -4  21   2        3.65        7.68     19.22 o 
  -3  21   2      659.96      688.72     40.18 o 
  -2  21   2     1819.46     1844.42     43.51 o 
  -1  21   2      280.43      255.63     22.88 o 
   0  21   2     2442.06     2398.18     76.37 o 
   1  21   2     1854.76     1900.53     47.64 o 
   2  21   2       43.81       36.18     17.01 o 
   3  21   2     1340.61     1338.41     42.06 o 
   4  21   2       15.16        7.84     18.74 o 
  -4  22   2       87.48       97.61     22.74 o 
  -3  22   2       58.90       30.60     18.62 o 
  -2  22   2      382.13      365.65     26.38 o 
  -1  22   2     1615.31     1643.00     61.27 o 
   0  22   2     1521.02     1541.40     79.83 o 
   1  22   2       99.42      113.39     20.27 o 
   2  22   2      559.48      573.65     38.58 o 
   3  22   2      134.69      129.14     22.50 o 
   4  22   2       87.25       71.33     21.90 o 
  -3  23   2      323.58      351.73     25.84 o 
  -2  23   2      333.63      354.97     39.11 o 
  -1  23   2       81.13       76.41     21.24 o 
   0  23   2       20.44       56.49     29.01 o 
   1  23   2      157.65      164.21     23.09 o 
   2  23   2        4.69       10.32     22.74 o 
   3  23   2       65.35       81.76     22.82 o 
  -3  24   2        8.43       13.28     22.59 o 
  -2  24   2      178.59      148.58     24.18 o 
  -1  24   2        0.98      -14.60     19.74 o 
   0  24   2       10.77        1.61     33.61 o 
   1  24   2      122.63      120.58     22.48 o 
   2  24   2       23.63        0.01     34.31 o 
   3  24   2       27.84       31.54     24.98 o 
  -2  25   2      529.90      585.05     34.06 o 
  -1  25   2       21.40       -6.15     21.44 o 
   0  25   2      912.44      969.72     54.86 o 
   1  25   2      480.48      492.82     30.72 o 
   2  25   2       13.85        4.79     25.13 o 
  -1  26   2     1104.72     1129.88     42.57 o 
   0  26   2      273.16      286.89     40.68 o 
   1  26   2       33.24       46.95     24.13 o 
  -7   1   3      122.73      162.87     49.47 o 
  -6   1   3       70.99       65.65     13.72 o 
  -5   1   3      990.51     1030.23     24.76 o 
  -4   1   3      221.23      224.73     10.70 o 
  -3   1   3       41.51       33.63      5.46 o 
  -2   1   3     5294.03     5579.32     58.36 o 
  -1   1   3      631.83      632.25     10.78 o 
   0   1   3        3.85        5.88      1.31 o 
   1   1   3       25.03       31.98      3.92 o 
   2   1   3     2062.61     2077.43     20.20 o 
   3   1   3      345.85      397.56      9.50 o 
   4   1   3      216.50      240.78      9.73 o 
   5   1   3       70.05       77.80     14.65 o 
   6   1   3       25.29      -11.90     13.46 o 
   7   1   3       42.52       19.66     26.23 o 
  -7   2   3       64.20       65.90     34.07 o 
  -6   2   3      592.47      691.07     32.36 o 
  -5   2   3     1133.36     1150.77     26.15 o 
  -4   2   3      666.01      670.13     18.25 o 
  -3   2   3     5530.55     5662.21     61.30 o 
  -2   2   3     1326.08     1437.34     16.20 o 
  -1   2   3       92.58       75.27      4.76 o 
   0   2   3      921.88      930.63      8.27 o 
   1   2   3     1780.42     1753.10     16.83 o 
   2   2   3      283.76      213.65      6.27 o 
   3   2   3     1056.41      853.00     16.39 o 
   4   2   3       53.61       59.28      8.10 o 
   5   2   3      582.64      588.36     20.76 o 
   6   2   3       44.79       19.95     17.00 o 
   7   2   3      163.26      167.56     23.90 o 
  -7   3   3      297.26      372.00     41.19 o 
  -6   3   3      101.88       99.00     15.16 o 
  -5   3   3     2096.48     2193.17     41.37 o 
  -4   3   3     3612.44     3754.58     52.18 o 
  -3   3   3      117.55      110.30      6.81 o 
  -2   3   3     6956.86     7265.68     59.97 o 
  -1   3   3    39455.95    40299.14    330.39 o 
   0   3   3     1278.61     1309.47     11.34 o 
   1   3   3    17681.97    17773.86    144.58 o 
   2   3   3     6947.82     7379.13     69.31 o 
   3   3   3       25.46       34.64      6.47 o 
   4   3   3     3922.15     4093.05     61.72 o 
   5   3   3      895.15      838.79     33.76 o 
   6   3   3      146.61      114.79     19.23 o 
   7   3   3      572.33      616.80     33.52 o 
  -7   4   3        1.95       24.46     35.64 o 
  -6   4   3       62.55       62.14     14.70 o 
  -5   4   3     2533.75     2497.87     50.77 o 
  -4   4   3        8.29       -3.67      7.08 o 
  -3   4   3     2486.26     2578.03     32.58 o 
  -2   4   3      657.26      685.65      9.92 o 
  -1   4   3     8101.85     8375.32     60.79 o 
   0   4   3    23280.73    24100.61    168.82 o 
   1   4   3        8.83       14.15      2.16 o 
   2   4   3     6034.98     6386.21     64.27 o 
   3   4   3     2394.22     2425.42     35.70 o 
   4   4   3      188.74      188.72     14.78 o 
   5   4   3      546.84      531.75     39.27 o 
   6   4   3       61.78       52.39     18.63 o 
   7   4   3      142.73      140.18     23.89 o 
  -7   5   3      154.74      127.73     37.09 o 
  -6   5   3       59.44       58.28     22.01 o 
  -5   5   3      161.01      138.18     16.50 o 
  -4   5   3     2998.04     3108.07     42.54 o 
  -3   5   3        5.24        8.63      5.75 o 
  -2   5   3       63.24       59.27      5.84 o 
  -1   5   3     2107.76     2226.86     17.76 o 
   0   5   3     4208.00     4238.67     31.73 o 
   1   5   3      293.71      299.68      4.89 o 
   2   5   3      495.76      581.55     10.32 o 
   3   5   3      501.75      534.79      8.78 o 
   4   5   3       67.24       85.64     12.68 o 
   5   5   3      213.73      221.76     27.25 o 
   6   5   3       44.12       95.62     23.57 o 
   7   5   3       36.72       25.31     21.61 o 
  -7   6   3       23.17       26.86     33.08 o 
  -6   6   3      555.50      528.52     33.93 o 
  -5   6   3      429.94      458.61     28.66 o 
  -4   6   3      658.71      662.29     25.19 o 
  -3   6   3       64.87       64.06      4.89 o 
  -2   6   3      423.44      422.77      7.95 o 
  -1   6   3      689.85      749.24      7.71 o 
   0   6   3     8055.45     8347.25     56.92 o 
   1   6   3      638.17      658.52      6.70 o 
   2   6   3      180.17      157.14      4.13 o 
   3   6   3      410.38      429.80      7.71 o 
   4   6   3      124.63      129.53     13.66 o 
   5   6   3        3.30       -0.10     22.57 o 
   6   6   3       37.22       19.13     23.07 o 
   7   6   3        5.35        8.59     21.16 o 
  -7   7   3        4.87       10.28     74.06 o 
  -6   7   3        2.53      -17.15     21.34 o 
  -5   7   3      183.07      214.30     23.27 o 
  -4   7   3      435.95      417.60     20.90 o 
  -3   7   3        3.27       -0.52      3.35 o 
  -2   7   3     3621.83     3569.37     27.69 o 
  -1   7   3     2291.76     2238.69     16.04 o 
   0   7   3       88.62      101.97      3.62 o 
   1   7   3     6666.85     6817.34     46.79 o 
   2   7   3     4626.57     4701.64     40.56 o 
   3   7   3      822.51      842.63     10.72 o 
   4   7   3     1419.91     1380.81     52.29 o 
   5   7   3      454.36      456.68     28.98 o 
   6   7   3       21.78       15.23     21.72 o 
   7   7   3      253.44      287.12     28.79 o 
  -7   8   3       61.38      -32.16     48.63 o 
  -6   8   3      409.80      510.63     45.18 o 
  -5   8   3      129.37      128.73     22.10 o 
  -4   8   3       47.90       43.23     14.07 o 
  -3   8   3     4761.06     4785.26     45.62 o 
  -2   8   3     1547.03     1590.31     15.75 o 
  -1   8   3     3247.67     3054.72     21.35 o 
   0   8   3     3594.87     3355.80     24.86 o 
   1   8   3       55.00      102.17      2.99 o 
   2   8   3     6160.80     6238.33     51.93 o 
   3   8   3     4297.41     4173.47     43.70 o 
   4   8   3      120.44      117.90     17.30 o 
   5   8   3      134.14      127.18     24.32 o 
   6   8   3      433.18      467.39     65.55 o 
   7   8   3        8.43        3.55     38.30 o 
  -7   9   3      276.21      315.23     70.98 o 
  -6   9   3       60.04       -2.17     45.92 o 
  -5   9   3      250.27      278.88     26.02 o 
  -4   9   3      425.53      455.06     30.15 o 
  -3   9   3     1813.36     1821.17     18.13 o 
  -2   9   3     2505.64     2343.10     23.18 o 
  -1   9   3     2270.72     2115.47     16.16 o 
   0   9   3        0.47       -3.12      2.43 o 
   1   9   3     6291.57     6051.32     41.15 o 
   2   9   3     3501.42     3436.89     34.87 o 
   3   9   3        1.93        4.28      4.60 o 
   4   9   3     3406.98     3410.78     74.30 o 
   5   9   3     1435.91     1392.75     91.25 o 
   6   9   3        6.46      -11.15     45.38 o 
  -7  10   3        0.37      -31.91     54.50 o 
  -6  10   3      176.91       84.34     51.94 o 
  -5  10   3      231.05      304.63     48.48 o 
  -4  10   3      523.37      578.14     31.05 o 
  -3  10   3     2896.00     2845.00     33.46 o 
  -2  10   3        6.09       10.65      4.51 o 
  -1  10   3       16.14       13.04      2.75 o 
   0  10   3     1738.57     1700.97     13.32 o 
   1  10   3      324.83      325.55      6.66 o 
   2  10   3       13.14        8.41      3.83 o 
   3  10   3     1654.74     1626.44     26.24 o 
   4  10   3      358.36      414.23     14.57 o 
   5  10   3       13.62      -16.18     38.28 o 
   6  10   3      174.46      161.39     51.99 o 
  -6  11   3       86.67       78.47     52.58 o 
  -5  11   3       21.04       30.26     26.33 o 
  -4  11   3       85.65       80.95     11.19 o 
  -3  11   3      277.33      264.59      9.99 o 
  -2  11   3      220.91      204.55      7.75 o 
  -1  11   3      211.66      208.05      5.24 o 
   0  11   3       46.09       56.10      3.43 o 
   1  11   3     1087.43     1125.52     11.91 o 
   2  11   3      150.17      145.11      6.70 o 
   3  11   3       60.25       60.43      8.13 o 
   4  11   3     1241.94     1134.68     27.96 o 
   5  11   3      644.71      615.16     69.10 o 
   6  11   3        3.21      -19.63     48.34 o 
  -6  12   3      463.25      631.93     80.20 o 
  -5  12   3      383.31      377.17     64.54 o 
  -4  12   3      353.55      370.13     20.34 o 
  -3  12   3      916.18      930.51     18.64 o 
  -2  12   3      947.24      972.44     16.38 o 
  -1  12   3     1073.96     1047.28     12.26 o 
   0  12   3     2477.91     2381.73     21.04 o 
   1  12   3        7.36        9.80      3.42 o 
   2  12   3     2167.54     2120.82     24.98 o 
   3  12   3     2768.54     2762.17     39.98 o 
   4  12   3     1215.35     1149.73     28.30 o 
   5  12   3      506.83      419.35     62.34 o 
   6  12   3       75.11       -3.65     49.67 o 
  -6  13   3       68.46       78.82     57.41 o 
  -5  13   3      417.21      385.15     38.43 o 
  -4  13   3      819.21      847.28     25.27 o 
  -3  13   3      445.32      436.12     17.34 o 
  -2  13   3     5297.13     5025.11     51.75 o 
  -1  13   3     2456.76     2320.31     21.90 o 
   0  13   3      304.74      316.46      7.23 o 
   1  13   3     3130.14     3050.51     25.18 o 
   2  13   3     1037.77     1014.36     21.41 o 
   3  13   3      194.89      182.97      9.38 o 
   4  13   3     1317.59     1201.33     30.65 o 
   5  13   3       77.01      106.69     44.93 o 
   6  13   3      229.83      291.55     66.04 o 
  -6  14   3      528.99      537.33     77.44 o 
  -5  14   3       21.81      -12.31     27.94 o 
  -4  14   3      115.21      103.82     13.99 o 
  -3  14   3     1547.45     1593.01     27.56 o 
  -2  14   3     3649.01     3624.04     40.78 o 
  -1  14   3     1555.84     1489.03     24.09 o 
   0  14   3     2325.65     2237.65     21.49 o 
   1  14   3      754.58      710.49     12.27 o 
   2  14   3      754.32      726.25     17.92 o 
   3  14   3      253.43      277.58     11.38 o 
   4  14   3        2.81      -19.57     23.20 o 
   5  14   3      201.93      231.28     55.74 o 
   6  14   3      176.45      209.58     65.30 o 
  -6  15   3       20.03       76.99     54.26 o 
  -5  15   3       32.68       34.92     49.52 o 
  -4  15   3      361.24      362.94     19.83 o 
  -3  15   3        4.45       -1.70     11.06 o 
  -2  15   3       55.76       51.98      8.30 o 
  -1  15   3     1282.31     1240.24     20.96 o 
   0  15   3       26.34       17.33      4.88 o 
   1  15   3     1701.28     1665.11     20.17 o 
   2  15   3      482.75      446.55     13.27 o 
   3  15   3      298.31      263.31     16.82 o 
   4  15   3      420.06      447.03     21.53 o 
   5  15   3       94.26      114.48     54.01 o 
   6  15   3      107.80       69.54     42.61 o 
  -6  16   3       35.43       50.21     59.43 o 
  -5  16   3        2.66        4.29     48.44 o 
  -4  16   3       24.99       68.71     15.43 o 
  -3  16   3       31.41       14.35     10.20 o 
  -2  16   3      537.06      528.17     18.65 o 
  -1  16   3       37.87       24.17      5.74 o 
   0  16   3      165.90      154.58      7.70 o 
   1  16   3       56.57       46.56      7.07 o 
   2  16   3       21.27       18.58      8.04 o 
   3  16   3       17.02        7.07      9.42 o 
   4  16   3      281.41      323.85     20.48 o 
   5  16   3        1.79       11.77     36.08 o 
  -5  17   3       52.95       95.93     55.07 o 
  -4  17   3      182.93      196.01     19.68 o 
  -3  17   3        4.45      -10.43     10.13 o 
  -2  17   3     1643.21     1559.00     30.95 o 
  -1  17   3     1247.14     1265.81     18.62 o 
   0  17   3      212.60      210.71      8.80 o 
   1  17   3     1823.63     1848.72     22.38 o 
   2  17   3      403.16      362.01     17.41 o 
   3  17   3      693.75      642.76     26.97 o 
   4  17   3       49.84       55.81     16.78 o 
   5  17   3       50.34       45.82     18.13 o 
  -5  18   3      326.55      345.74     39.98 o 
  -4  18   3      140.39      149.25     22.50 o 
  -3  18   3     3085.12     2902.11     59.69 o 
  -2  18   3     2224.81     2214.66     49.81 o 
  -1  18   3      268.06      270.76     16.55 o 
   0  18   3     3574.41     3739.45     40.94 o 
   1  18   3      566.78      567.39     16.04 o 
   2  18   3      435.69      417.64     20.89 o 
   3  18   3     1425.77     1532.03     41.27 o 
   4  18   3       56.27       57.70     19.73 o 
   5  18   3      170.08      188.19     16.86 o 
  -5  19   3      234.55      223.64     20.38 o 
  -4  19   3      473.32      509.00     27.40 o 
  -3  19   3        3.06        6.79     16.93 o 
  -2  19   3     1240.67     1231.79     58.65 o 
  -1  19   3      794.31      825.65     25.52 o 
   0  19   3      122.28      147.89     12.72 o 
   1  19   3      662.61      667.04     22.25 o 
   2  19   3     2146.13     2131.74     58.10 o 
   3  19   3       61.08       66.50     21.71 o 
   4  19   3      536.68      600.77     28.69 o 
   5  19   3      229.96      216.55     18.45 o 
  -5  20   3        1.13      -13.58     18.80 o 
  -4  20   3       22.54       26.98     18.86 o 
  -3  20   3      334.35      339.88     25.94 o 
  -2  20   3       22.82       -0.27     15.12 o 
  -1  20   3      625.77      647.76     32.23 o 
   0  20   3      651.29      670.61     24.18 o 
   1  20   3       36.72       27.03     21.33 o 
   2  20   3      231.65      205.79     24.31 o 
   3  20   3      345.25      399.29     32.36 o 
   4  20   3       51.07       44.25     19.37 o 
  -4  21   3      177.10      198.40     24.42 o 
  -3  21   3       53.53       33.24     17.87 o 
  -2  21   3        1.15      -15.86     15.59 o 
  -1  21   3      341.47      350.81     24.81 o 
   0  21   3       33.87       86.12     26.40 o 
   1  21   3       31.34       14.65     26.61 o 
   2  21   3      334.85      343.56     24.71 o 
   3  21   3        0.67       14.87     18.99 o 
   4  21   3       18.88       30.82     19.74 o 
  -4  22   3       25.64        9.24     20.40 o 
  -3  22   3       85.23      100.21     20.36 o 
  -2  22   3      260.76      241.98     22.06 o 
  -1  22   3       36.67       11.71     18.50 o 
   0  22   3       56.93        5.80     27.65 o 
   1  22   3       15.20       12.12     18.37 o 
   2  22   3       77.63       38.02     23.34 o 
   3  22   3      150.06      149.32     21.04 o 
   4  22   3       74.77       68.24     20.31 o 
  -3  23   3        2.58      -14.66     19.15 o 
  -2  23   3      388.96      391.51     27.89 o 
  -1  23   3      301.51      326.97     26.62 o 
   0  23   3      283.08      273.82     35.57 o 
   1  23   3      773.37      800.82     46.30 o 
   2  23   3      167.56      207.52     27.17 o 
   3  23   3        1.75      -13.12     18.60 o 
  -3  24   3      559.65      585.00     32.20 o 
  -2  24   3      139.64      157.46     33.74 o 
  -1  24   3      371.98      347.41     28.45 o 
   0  24   3     1714.04     1749.48     68.25 o 
   1  24   3       96.97      110.29     22.36 o 
   2  24   3      156.18      170.94     27.25 o 
   3  24   3      134.83      156.52     38.64 o 
  -2  25   3      513.69      592.07     34.28 o 
  -1  25   3      565.67      593.70     57.55 o 
   0  25   3      179.65      204.96     46.27 o 
   1  25   3     1054.17     1108.74     52.40 o 
   2  25   3      331.22      341.28     33.11 o 
  -1  26   3       85.68       54.50     24.06 o 
   0  26   3      178.14      149.81     36.46 o 
   1  26   3        2.94       20.04     23.06 o 
  -7   0   4      125.69      152.90     48.78 o 
  -6   0   4      184.61      204.05     45.28 o 
  -5   0   4      840.01      869.90    104.03 o 
  -4   0   4      192.30      223.54     14.26 o 
  -3   0   4     1974.36     2094.67     38.09 o 
  -2   0   4     9365.13     9610.65    101.01 o 
  -1   0   4       36.75       53.06      2.66 o 
   0   0   4     2533.81     2474.36     27.47 o 
   1   0   4    16171.20    16618.00    253.36 o 
   2   0   4       54.68       80.46      6.83 o 
   3   0   4     2598.21     2537.23     45.13 o 
   4   0   4     2657.97     2600.44     50.97 o 
   5   0   4      271.13      267.11     23.04 o 
   6   0   4        9.41        0.02     23.80 o 
   7   0   4       99.26       79.81     41.19 o 
  -7   1   4       57.41       66.44     33.51 o 
  -6   1   4       67.33       57.12     19.22 o 
  -5   1   4     1987.71     2128.93     36.79 o 
  -4   1   4     1347.60     1423.48     27.23 o 
  -3   1   4     1509.58     1553.60     23.84 o 
  -2   1   4     1740.17     2082.74     19.76 o 
  -1   1   4     7430.22     7635.05     60.26 o 
   0   1   4     6754.96     6903.93     50.42 o 
   1   1   4      784.20      774.88     11.15 o 
   2   1   4     3536.78     3340.85     35.55 o 
   3   1   4     1028.28     1026.09     17.51 o 
   4   1   4      280.07      251.20     17.15 o 
   5   1   4     1354.98     1277.30     29.11 o 
   6   1   4     1056.29     1076.53     33.39 o 
   7   1   4       88.12       96.00     30.10 o 
  -7   2   4        3.82      -10.29     25.52 o 
  -6   2   4      276.68      287.47     27.20 o 
  -5   2   4     3252.41     3359.14     49.98 o 
  -4   2   4      353.01      373.54     14.49 o 
  -3   2   4       99.52      114.06      6.91 o 
  -2   2   4     1396.27     1408.12     15.16 o 
  -1   2   4     1875.35     2055.32     20.27 o 
   0   2   4     1424.45     1450.76     11.96 o 
   1   2   4     3072.35     3139.41     34.06 o 
   2   2   4      606.03      632.62     13.22 o 
   3   2   4        3.76        6.04      5.63 o 
   4   2   4      856.96      916.68     27.80 o 
   5   2   4      703.74      626.41     23.85 o 
   6   2   4       26.01       -6.78     16.31 o 
   7   2   4       81.18      101.93     33.09 o 
  -7   3   4        1.47       -9.70     30.02 o 
  -6   3   4     1184.81     1185.05     44.64 o 
  -5   3   4      401.39      429.98     24.31 o 
  -4   3   4      331.12      344.94     13.80 o 
  -3   3   4      152.53      196.16      8.62 o 
  -2   3   4      539.62      553.51     11.02 o 
  -1   3   4     1043.39     1151.11     11.85 o 
   0   3   4       12.16       12.65      1.59 o 
   1   3   4      790.15      870.30      9.78 o 
   2   3   4       81.55       65.39      4.86 o 
   3   3   4       14.51       27.05      3.54 o 
   4   3   4       79.07       77.07     11.49 o 
   5   3   4      589.75      494.45     24.63 o 
   6   3   4      106.20       74.06     19.71 o 
   7   3   4       11.52        6.96     19.77 o 
  -7   4   4      167.40      162.44     38.58 o 
  -6   4   4       13.49       21.13     45.12 o 
  -5   4   4      753.15      795.01     28.20 o 
  -4   4   4     1769.44     1816.17     34.74 o 
  -3   4   4     1346.13     1373.98     23.19 o 
  -2   4   4     6402.57     6758.46     56.86 o 
  -1   4   4     4886.99     5012.90     37.10 o 
   0   4   4     8035.05     8310.68     57.62 o 
   1   4   4     4377.01     4398.85     33.85 o 
   2   4   4     1359.71     1389.02     19.11 o 
   3   4   4     1535.13     1566.56     17.49 o 
   4   4   4      769.07      785.46     23.57 o 
   5   4   4       19.74       25.27     15.21 o 
   6   4   4      183.05      174.86     21.97 o 
   7   4   4       20.31        4.50     20.43 o 
  -7   5   4      142.05      160.36     40.18 o 
  -6   5   4      255.48      285.80     39.15 o 
  -5   5   4       17.73        3.25     17.18 o 
  -4   5   4     3509.56     3534.31     56.83 o 
  -3   5   4     7444.65     7442.06     85.80 o 
  -2   5   4       57.76       73.84      3.98 o 
  -1   5   4     6563.01     6358.54     45.30 o 
   0   5   4     3837.57     3728.00     27.70 o 
   1   5   4     1998.77     2107.69     17.89 o 
   2   5   4     9175.49     9523.11     75.51 o 
   3   5   4     2303.59     2388.03     25.57 o 
   4   5   4      605.93      602.24     23.23 o 
   5   5   4     1829.22     1780.98     60.12 o 
   6   5   4       42.21       27.92     23.74 o 
   7   5   4       15.96       21.89     21.52 o 
  -7   6   4      174.72      223.12     41.33 o 
  -6   6   4       23.34       25.27     25.80 o 
  -5   6   4      485.00      572.49     41.52 o 
  -4   6   4     4021.71     4082.23     72.80 o 
  -3   6   4     1466.81     1428.28     16.74 o 
  -2   6   4     2298.64     2083.27     17.30 o 
  -1   6   4      536.47      641.07      6.33 o 
   0   6   4     1514.68     1495.43     13.15 o 
   1   6   4     8168.82     8054.90     55.72 o 
   2   6   4     1168.54     1146.58     13.32 o 
   3   6   4     2399.46     2391.73     26.15 o 
   4   6   4      760.29      831.07     26.40 o 
   5   6   4       20.24       48.29     16.48 o 
   6   6   4      641.83      579.39     59.51 o 
   7   6   4        8.16      -10.93     21.17 o 
  -7   7   4      799.13      793.28     94.33 o 
  -6   7   4      132.63      166.51     27.36 o 
  -5   7   4       14.82        7.01     18.38 o 
  -4   7   4       15.23       17.03     12.94 o 
  -3   7   4      877.50      924.68     12.45 o 
  -2   7   4      347.57      378.36      6.83 o 
  -1   7   4     4690.55     4850.57     31.00 o 
   0   7   4     5043.51     5356.16     38.20 o 
   1   7   4      619.26      743.88      7.62 o 
   2   7   4     1341.35     1320.26     13.77 o 
   3   7   4      296.44      324.41      7.67 o 
   4   7   4       51.21       57.57     15.35 o 
   5   7   4      259.67      267.56     30.02 o 
   6   7   4      157.23      154.75     29.86 o 
   7   7   4       52.33       34.31     23.01 o 
  -7   8   4      118.60       65.88     61.56 o 
  -6   8   4       62.18       80.65     25.28 o 
  -5   8   4       36.51        4.91     18.80 o 
  -4   8   4       93.82       95.03     15.03 o 
  -3   8   4      892.64      907.46     13.72 o 
  -2   8   4      107.08       77.30      4.66 o 
  -1   8   4      196.20      218.22      4.12 o 
   0   8   4      112.58      119.37      3.80 o 
   1   8   4      347.69      334.52      6.07 o 
   2   8   4      182.63      180.70      5.70 o 
   3   8   4        0.53        3.50      4.05 o 
   4   8   4       42.65       45.25     15.64 o 
   5   8   4        9.74       14.37     19.96 o 
   6   8   4       67.36       64.55     30.00 o 
  -7   9   4      107.70       57.71     58.79 o 
  -6   9   4      162.57       74.93     27.17 o 
  -5   9   4        2.99        8.03     19.89 o 
  -4   9   4     2679.13     2623.37     55.36 o 
  -3   9   4     2154.58     2125.34     22.49 o 
  -2   9   4      186.79      195.65      7.34 o 
  -1   9   4     1168.63     1121.68     10.91 o 
   0   9   4      554.85      574.81      7.05 o 
   1   9   4      126.02      131.40      3.84 o 
   2   9   4     1008.91      972.20     13.81 o 
   3   9   4        6.28       -3.06      6.25 o 
   4   9   4     1076.79      963.22     20.87 o 
   5   9   4      610.95      629.37     65.80 o 
   6   9   4        1.63        6.46     35.31 o 
  -6  10   4        5.15       16.60     31.11 o 
  -5  10   4     1182.95     1206.43     44.30 o 
  -4  10   4       67.52       60.54     12.44 o 
  -3  10   4      178.71      167.29      7.46 o 
  -2  10   4     3162.98     3029.23     32.92 o 
  -1  10   4     2060.07     1949.43     16.98 o 
   0  10   4     4195.81     4311.56     29.95 o 
   1  10   4     4265.26     4107.36     30.15 o 
   2  10   4      325.50      299.80      7.71 o 
   3  10   4      627.18      647.33     17.27 o 
   4  10   4     1423.54     1532.90     29.63 o 
   5  10   4       72.06      137.07     47.35 o 
   6  10   4       56.04       53.91     34.09 o 
  -6  11   4      887.00     1015.37     93.91 o 
  -5  11   4      175.20      177.35     31.40 o 
  -4  11   4     1119.68     1127.55     27.52 o 
  -3  11   4      421.57      445.13     14.38 o 
  -2  11   4        4.96        5.43      5.08 o 
  -1  11   4     5850.76     5812.46     43.53 o 
   0  11   4     9451.37     9752.49     63.30 o 
   1  11   4       30.63       38.33      3.51 o 
   2  11   4     2967.62     2811.10     32.34 o 
   3  11   4     5053.86     4722.79     54.93 o 
   4  11   4       39.54       20.47     10.05 o 
   5  11   4      624.14      531.81     66.14 o 
   6  11   4      211.39      233.02     76.38 o 
  -6  12   4      110.21      107.57     57.26 o 
  -5  12   4      361.02      284.25     34.89 o 
  -4  12   4       52.47       60.81     11.96 o 
  -3  12   4       33.89       24.40      7.35 o 
  -2  12   4     3493.86     3383.55     37.40 o 
  -1  12   4       72.58       67.74      4.21 o 
   0  12   4     1875.69     1873.78     17.82 o 
   1  12   4     2514.08     2331.09     20.26 o 
   2  12   4        8.40        1.56      5.35 o 
   3  12   4      342.04      350.26     11.85 o 
   4  12   4       24.87       19.29     10.72 o 
   5  12   4        1.17      -54.26     40.05 o 
   6  12   4       46.14       55.30     57.68 o 
  -6  13   4        0.22       -4.49     53.81 o 
  -5  13   4      191.79      209.74     42.00 o 
  -4  13   4       66.00       99.80     12.63 o 
  -3  13   4       90.68       88.29      9.15 o 
  -2  13   4      153.68      156.16      8.32 o 
  -1  13   4       73.24       58.92      4.48 o 
   0  13   4      185.69      172.56      6.25 o 
   1  13   4        0.85       -1.06      4.17 o 
   2  13   4      265.54      281.43     10.16 o 
   3  13   4      260.82      247.21     11.25 o 
   4  13   4       45.61       34.40     13.25 o 
   5  13   4       36.36       53.91     46.41 o 
   6  13   4       28.01      -15.36     34.29 o 
  -6  14   4       38.02       44.14     55.24 o 
  -5  14   4       35.62       43.30     30.43 o 
  -4  14   4      321.28      294.28     25.07 o 
  -3  14   4       76.21       63.81     11.23 o 
  -2  14   4       42.08       18.74      7.27 o 
  -1  14   4      113.85      109.43      6.50 o 
   0  14   4      132.22      142.45      7.04 o 
   1  14   4     1802.40     1796.79     20.71 o 
   2  14   4      168.78      167.23      9.31 o 
   3  14   4       19.13        9.57      8.48 o 
   4  14   4       18.04        8.14     12.79 o 
   5  14   4        0.42      -14.12     23.35 o 
   6  14   4      189.04      197.50     34.24 o 
  -6  15   4        9.00       40.25     55.74 o 
  -5  15   4       39.70       18.56     37.68 o 
  -4  15   4      360.77      368.55     20.34 o 
  -3  15   4     1304.63     1261.68     26.35 o 
  -2  15   4      831.39      787.35     17.79 o 
  -1  15   4     2270.48     2315.00     27.24 o 
   0  15   4     2611.04     2675.46     25.86 o 
   1  15   4      172.57      180.87      8.10 o 
   2  15   4     3433.05     3303.13     38.77 o 
   3  15   4     1376.53     1307.70     25.61 o 
   4  15   4        5.30       -3.17     13.25 o 
   5  15   4      241.76      277.11     45.18 o 
  -6  16   4       74.04      138.85     65.06 o 
  -5  16   4      574.91      624.91     69.37 o 
  -4  16   4      459.14      443.13     30.61 o 
  -3  16   4      348.76      363.40     15.99 o 
  -2  16   4     2263.79     2192.39     43.54 o 
  -1  16   4      141.82      128.41      7.24 o 
   0  16   4     3975.75     3971.33     35.51 o 
   1  16   4     3186.21     3117.72     30.56 o 
   2  16   4       47.53       45.42      9.32 o 
   3  16   4     1493.13     1535.68     30.37 o 
   4  16   4      726.98      780.64     29.20 o 
   5  16   4       21.22       16.18     15.68 o 
  -5  17   4      106.18      102.04     17.40 o 
  -4  17   4     1757.03     1779.67     83.86 o 
  -3  17   4      988.79      927.39     27.77 o 
  -2  17   4      393.95      384.56     26.11 o 
  -1  17   4     1549.78     1573.46     43.88 o 
   0  17   4     1651.03     1629.05     20.55 o 
   1  17   4        5.82       17.57      7.04 o 
   2  17   4     1195.52     1166.45     31.20 o 
   3  17   4      998.17      997.68     33.46 o 
   4  17   4      160.24      140.48     18.30 o 
   5  17   4      457.85      471.09     26.17 o 
  -5  18   4        8.58        6.64     20.20 o 
  -4  18   4        6.86        3.73     16.43 o 
  -3  18   4       60.27       48.85     18.12 o 
  -2  18   4      972.87      907.49     32.65 o 
  -1  18   4      617.87      644.20     24.76 o 
   0  18   4      242.53      247.33     16.76 o 
   1  18   4       14.21        7.51      8.89 o 
   2  18   4      165.69      136.52     16.87 o 
   3  18   4       37.54       27.83     16.73 o 
   4  18   4       53.05       29.82     16.65 o 
   5  18   4      369.11      344.84     18.68 o 
  -5  19   4        0.67        9.76     15.19 o 
  -4  19   4       73.72       36.05     18.70 o 
  -3  19   4      105.44       81.00     19.53 o 
  -2  19   4       12.86        5.10     16.35 o 
  -1  19   4     1831.11     1844.21     37.69 o 
   0  19   4      479.59      495.28     17.85 o 
   1  19   4       12.13       -0.38     13.47 o 
   2  19   4       13.73       12.80     14.24 o 
   3  19   4       56.45       47.51     16.70 o 
   4  19   4       32.80       44.72     24.92 o 
   5  19   4        1.60       -5.04     15.00 o 
  -4  20   4       42.58        2.79     19.27 o 
  -3  20   4      230.07      247.67     36.01 o 
  -2  20   4      236.03      230.02     20.31 o 
  -1  20   4      197.18      237.15     48.20 o 
   0  20   4       56.71       44.52     17.27 o 
   1  20   4      104.13      122.36     18.55 o 
   2  20   4       19.12        4.16     15.68 o 
   3  20   4      550.12      535.81     26.29 o 
   4  20   4      291.35      308.22     23.19 o 
  -4  21   4      122.09       89.90     27.02 o 
  -3  21   4      790.78      884.10     35.99 o 
  -2  21   4        4.90       -1.33     16.80 o 
  -1  21   4     1700.41     1717.25     45.91 o 
   0  21   4      360.42      372.18     35.66 o 
   1  21   4      109.31      110.72     19.42 o 
   2  21   4     1292.85     1300.17     40.15 o 
   3  21   4      177.20      146.41     20.48 o 
   4  21   4       51.29       30.32     24.81 o 
  -4  22   4       68.01       71.53     22.39 o 
  -3  22   4       31.52       49.16     19.35 o 
  -2  22   4      479.74      510.73     28.19 o 
  -1  22   4      823.86      778.90     45.06 o 
   0  22   4      290.39      339.18     35.49 o 
   1  22   4      440.34      471.13     27.68 o 
   2  22   4        3.81        6.43     23.71 o 
   3  22   4      437.82      437.65     26.09 o 
  -3  23   4      233.86      202.81     23.49 o 
  -2  23   4       74.08       63.91     21.93 o 
  -1  23   4      182.15      224.80     27.53 o 
   0  23   4       69.34       60.18     31.25 o 
   1  23   4       45.60       40.40     19.64 o 
   2  23   4      210.81      178.55     28.13 o 
   3  23   4      540.47      532.08     28.93 o 
  -3  24   4       41.60        9.03     20.74 o 
  -2  24   4      118.83       72.82     23.91 o 
  -1  24   4      127.28      115.37     23.60 o 
   0  24   4      208.62      200.75     36.22 o 
   1  24   4       38.16      -22.75     21.78 o 
   2  24   4      127.35      133.99     26.25 o 
  -2  25   4      182.61      150.79     26.57 o 
  -1  25   4      476.06      511.07     32.30 o 
   0  25   4      605.39      673.16     48.58 o 
   1  25   4      321.97      309.06     32.47 o 
   2  25   4      195.07      218.04     30.31 o 
  -1  26   4      134.41      137.14     26.37 o 
   0  26   4       32.16      -38.54     31.19 o 
   1  26   4      491.87      485.64     37.65 o 
  -7   1   5        7.16       21.95     31.95 o 
  -6   1   5      845.07      894.61     34.94 o 
  -5   1   5     1796.75     1870.96     38.46 o 
  -4   1   5      605.90      616.75     15.78 o 
  -3   1   5     3079.65     3315.06     42.01 o 
  -2   1   5     1597.06     1687.13     17.48 o 
  -1   1   5      265.53      281.11      5.03 o 
   0   1   5     4121.58     4087.84     30.14 o 
   1   1   5     3791.33     3901.03     36.58 o 
   2   1   5      972.10     1039.20     17.47 o 
   3   1   5     1146.49     1108.40     14.32 o 
   4   1   5     1266.75     1192.47     28.59 o 
   5   1   5        9.18       12.18     12.90 o 
   6   1   5      413.03      441.38     27.08 o 
   7   1   5      221.21      288.12     36.97 o 
  -7   2   5      354.59      365.45     34.68 o 
  -6   2   5     1330.44     1389.43     48.91 o 
  -5   2   5       90.25       74.22     13.50 o 
  -4   2   5     2108.79     2190.76     35.48 o 
  -3   2   5       11.36       15.48      5.30 o 
  -2   2   5     9125.80     9699.03     90.91 o 
  -1   2   5     6009.19     6096.87     44.28 o 
   0   2   5     1400.01     1409.80     12.42 o 
   1   2   5     2877.07     2847.09     26.53 o 
   2   2   5     4674.29     4385.77     44.93 o 
   3   2   5       77.02       85.22      4.81 o 
   4   2   5     2022.67     1926.87     37.05 o 
   5   2   5     1023.70     1022.86     30.21 o 
   6   2   5        1.30        2.63     19.77 o 
   7   2   5      103.95      122.19     26.94 o 
  -7   3   5       22.94       39.09     27.36 o 
  -6   3   5     1294.44     1450.94     49.88 o 
  -5   3   5      631.16      697.85     28.54 o 
  -4   3   5      127.38      123.66      9.49 o 
  -3   3   5     1837.10     1741.39     27.17 o 
  -2   3   5    16775.44    17979.18    154.65 o 
  -1   3   5      571.06      721.42      8.31 o 
   0   3   5     9161.62     9009.66     64.67 o 
   1   3   5     3129.99     3115.86     27.36 o 
   2   3   5       35.68       25.03      2.89 o 
   3   3   5     5569.25     5626.79     53.34 o 
   4   3   5      549.70      613.52     21.12 o 
   5   3   5       53.73       52.05     16.08 o 
   6   3   5      516.38      518.08     29.32 o 
   7   3   5       38.95       59.21     25.95 o 
  -7   4   5       46.09      -13.85     27.23 o 
  -6   4   5       82.67       99.76     24.39 o 
  -5   4   5        7.30      -12.93     17.76 o 
  -4   4   5     1921.34     2012.67     57.20 o 
  -3   4   5      681.90      717.50     15.23 o 
  -2   4   5      774.63      716.73     12.64 o 
  -1   4   5     1828.11     1685.42     13.91 o 
   0   4   5      144.92      143.11      3.22 o 
   1   4   5     3989.72     4091.06     30.48 o 
   2   4   5     3455.35     3457.06     29.10 o 
   3   4   5       57.06       52.86      5.03 o 
   4   4   5      919.75      944.46     39.97 o 
   5   4   5       21.85       20.92     15.20 o 
   6   4   5       13.29       34.05     18.23 o 
   7   4   5       24.02      -13.74     23.10 o 
  -7   5   5       87.59      101.50     29.54 o 
  -6   5   5       26.88       29.63     23.31 o 
  -5   5   5      830.03      833.03     41.14 o 
  -4   5   5        0.04       -0.90     10.03 o 
  -3   5   5       50.62       83.48      4.62 o 
  -2   5   5       15.14       18.19      2.26 o 
  -1   5   5      267.50      271.84      5.24 o 
   0   5   5      248.68      247.85      4.49 o 
   1   5   5     1990.56     2099.49     17.80 o 
   2   5   5       52.23       50.58      3.14 o 
   3   5   5        4.54        4.29      4.55 o 
   4   5   5      298.50      258.42     15.65 o 
   5   5   5      159.30      182.27     23.69 o 
   6   5   5      178.21      119.36     26.21 o 
   7   5   5        6.92        5.36     31.25 o 
  -7   6   5      158.48      185.24     39.80 o 
  -6   6   5       68.15       61.53     24.32 o 
  -5   6   5       35.42       25.51     16.11 o 
  -4   6   5      299.82      353.30     22.80 o 
  -3   6   5      190.96      207.04      5.71 o 
  -2   6   5      341.01      406.19      7.63 o 
  -1   6   5     3029.78     3121.05     21.84 o 
   0   6   5     1030.48     1198.77     11.69 o 
   1   6   5     2327.61     2426.49     19.67 o 
   2   6   5      945.87      953.75     11.59 o 
   3   6   5       50.48       44.03      5.04 o 
   4   6   5      214.92      269.60     16.26 o 
   5   6   5      106.77      119.94     22.62 o 
   6   6   5       15.77       12.47     24.32 o 
  -7   7   5      351.25      308.37     64.76 o 
  -6   7   5      218.51      206.47     33.26 o 
  -5   7   5      504.19      502.08     30.83 o 
  -4   7   5       52.30       61.28     14.33 o 
  -3   7   5     2577.27     2563.15     28.20 o 
  -2   7   5     4366.02     4347.58     36.46 o 
  -1   7   5     4471.53     5009.40     32.82 o 
   0   7   5     2906.78     2812.06     23.29 o 
   1   7   5     7756.36     7971.29     53.98 o 
   2   7   5      254.35      249.03      6.43 o 
   3   7   5     2321.71     2225.31     26.23 o 
   4   7   5     2633.15     2545.42     54.73 o 
   5   7   5       77.61       43.73     17.49 o 
   6   7   5      318.01      349.45     32.59 o 
  -7   8   5      199.97      236.76     59.71 o 
  -6   8   5       70.63       47.03     25.94 o 
  -5   8   5      195.79      184.10     24.70 o 
  -4   8   5     2104.65     2121.34     48.46 o 
  -3   8   5      456.84      436.90      7.07 o 
  -2   8   5     4521.76     4505.53     37.73 o 
  -1   8   5    14263.10    14463.77     86.91 o 
   0   8   5      956.92      979.92     10.86 o 
   1   8   5     2475.71     2327.40     18.70 o 
   2   8   5     2975.48     2902.18     31.01 o 
   3   8   5        2.34        2.72      6.06 o 
   4   8   5      347.42      328.89     12.00 o 
   5   8   5      631.13      676.47     51.55 o 
   6   8   5       32.70       38.41     22.74 o 
  -7   9   5        3.68      -16.73     37.34 o 
  -6   9   5      413.20      454.57     36.26 o 
  -5   9   5      503.39      544.04     33.71 o 
  -4   9   5      688.70      652.84     27.66 o 
  -3   9   5     1213.31     1194.63     17.55 o 
  -2   9   5     1097.77     1025.58     13.73 o 
  -1   9   5     1436.91     1412.57     13.84 o 
   0   9   5     6398.16     6531.64     42.74 o 
   1   9   5     1169.03     1129.54     10.91 o 
   2   9   5       45.57       52.74      5.47 o 
   3   9   5     1930.27     1857.47     25.08 o 
   4   9   5      499.57      428.51     15.36 o 
   5   9   5      321.14      231.16     37.72 o 
   6   9   5      151.50      143.09     39.66 o 
  -6  10   5      141.11       89.27     28.20 o 
  -5  10   5      101.06       64.10     29.86 o 
  -4  10   5     1106.99     1089.61     18.65 o 
  -3  10   5      108.96       92.60      7.66 o 
  -2  10   5       15.15       13.96      5.31 o 
  -1  10   5      738.58      664.99      8.63 o 
   0  10   5      752.89      869.11     10.20 o 
   1  10   5      128.39      123.71      4.16 o 
   2  10   5      904.62      854.29     14.12 o 
   3  10   5       93.04       99.36      8.72 o 
   4  10   5      261.10      250.05     17.24 o 
   5  10   5      247.15      298.73     46.22 o 
   6  10   5       34.55       24.56     35.92 o 
  -6  11   5       88.74       48.73     32.77 o 
  -5  11   5      394.92      392.10     31.28 o 
  -4  11   5        1.02        0.28      8.32 o 
  -3  11   5      579.97      594.42     15.84 o 
  -2  11   5       43.45       51.07      6.02 o 
  -1  11   5       66.41       66.95      4.05 o 
   0  11   5       94.81      107.10      5.00 o 
   1  11   5       51.27       55.44      3.62 o 
   2  11   5       39.30       28.60      5.82 o 
   3  11   5      485.49      428.32     13.72 o 
   4  11   5       80.22       71.95     11.52 o 
   5  11   5       43.49        1.28     30.97 o 
   6  11   5        1.48       -7.43     43.82 o 
  -6  12   5      425.14      384.41     44.89 o 
  -5  12   5      108.62       77.85     30.13 o 
  -4  12   5       94.66       81.54     11.86 o 
  -3  12   5       85.45       90.51      8.74 o 
  -2  12   5     1815.82     1757.04     23.62 o 
  -1  12   5     2139.36     2053.81     22.28 o 
   0  12   5       55.40       66.08      4.78 o 
   1  12   5     1734.49     1771.64     16.35 o 
   2  12   5      789.74      701.22     16.95 o 
   3  12   5       54.60       63.00      8.16 o 
   4  12   5      853.21      816.06     24.22 o 
   5  12   5       17.03       38.12     24.91 o 
   6  12   5        0.82       -6.98     36.51 o 
  -6  13   5        5.80      -93.22     46.61 o 
  -5  13   5      704.04      657.61     46.54 o 
  -4  13   5        0.15        5.91     11.16 o 
  -3  13   5     5430.24     5271.37     59.86 o 
  -2  13   5     1050.76     1004.31     21.69 o 
  -1  13   5      111.46      104.96      5.51 o 
   0  13   5     2995.39     2832.29     24.53 o 
   1  13   5     3634.77     3554.60     32.02 o 
   2  13   5      380.81      374.41     11.90 o 
   3  13   5     2997.49     2857.49     36.64 o 
   4  13   5      441.69      430.61     18.92 o 
   5  13   5       79.14       82.99     26.01 o 
   6  13   5       13.32       -0.65     37.99 o 
  -6  14   5        4.15      -57.66     49.57 o 
  -5  14   5      193.01      222.57     36.61 o 
  -4  14   5      864.86      948.42     28.79 o 
  -3  14   5     2506.84     2411.92     38.01 o 
  -2  14   5      489.23      529.41     14.62 o 
  -1  14   5     2471.21     2466.78     27.13 o 
   0  14   5     1339.18     1350.04     15.95 o 
   1  14   5     2841.23     2816.58     28.48 o 
   2  14   5     3496.38     3584.20     41.31 o 
   3  14   5      295.31      353.18     17.93 o 
   4  14   5      299.46      304.86     39.52 o 
   5  14   5      879.83      863.57     45.31 o 
   6  14   5      389.15      425.05     50.28 o 
  -6  15   5       26.70      112.70     62.30 o 
  -5  15   5      158.97      167.01     36.13 o 
  -4  15   5       21.11       14.29     13.90 o 
  -3  15   5      198.62      212.47     13.28 o 
  -2  15   5       29.15       24.94      8.40 o 
  -1  15   5        7.05        0.64      6.50 o 
   0  15   5      831.64      841.46     13.17 o 
   1  15   5     1527.22     1539.08     20.15 o 
   2  15   5        4.33        0.79      8.10 o 
   3  15   5     1525.85     1560.70     32.59 o 
   4  15   5      214.03      235.59     17.48 o 
   5  15   5        9.95       19.25     26.81 o 
  -5  16   5      138.21      124.50     36.42 o 
  -4  16   5        0.07        6.92     14.42 o 
  -3  16   5      149.74      160.80     13.11 o 
  -2  16   5      185.14      166.65     13.25 o 
  -1  16   5        1.87       -6.06      6.05 o 
   0  16   5       10.34       -4.62      5.50 o 
   1  16   5      264.79      258.83      8.97 o 
   2  16   5      220.00      227.66     12.39 o 
   3  16   5       53.79       46.47     12.58 o 
   4  16   5       10.01        5.50     14.33 o 
   5  16   5      154.40      122.00     18.85 o 
  -5  17   5      140.77      154.54     29.38 o 
  -4  17   5       15.17      -17.54     15.50 o 
  -3  17   5      106.87       86.76     17.60 o 
  -2  17   5     1462.79     1429.21     39.46 o 
  -1  17   5      270.06      252.18     17.49 o 
   0  17   5     1945.11     2018.97     24.91 o 
   1  17   5       49.00       48.87      9.37 o 
   2  17   5      719.16      729.79     25.59 o 
   3  17   5     1244.56     1147.17     32.62 o 
   4  17   5      249.58      229.92     27.66 o 
   5  17   5        5.02       22.76     17.98 o 
  -5  18   5       73.68      120.19     29.16 o 
  -4  18   5      465.18      453.05     26.23 o 
  -3  18   5      211.77      188.58     23.12 o 
  -2  18   5       21.58        2.35     15.99 o 
  -1  18   5     3511.74     3500.57     51.12 o 
   0  18   5      183.90      191.69     13.32 o 
   1  18   5      729.68      771.37     21.85 o 
   2  18   5      736.69      787.35     27.42 o 
   3  18   5       10.04       -4.63     14.69 o 
   4  18   5      446.47      423.06     31.28 o 
   5  18   5      658.54      688.92     42.10 o 
  -5  19   5      342.74      367.80     20.81 o 
  -4  19   5        5.95       12.33     18.28 o 
  -3  19   5      546.19      538.56     28.84 o 
  -2  19   5      774.52      792.63     42.01 o 
  -1  19   5       20.74       34.57     12.51 o 
   0  19   5     1115.29     1173.68     35.87 o 
   1  19   5     1463.02     1497.45     45.00 o 
   2  19   5      182.83      164.56     17.58 o 
   3  19   5      298.81      358.65     22.72 o 
   4  19   5      260.87      282.08     24.94 o 
  -4  20   5      814.05      852.91     35.43 o 
  -3  20   5      114.46      117.46     21.65 o 
  -2  20   5       82.26       68.28     17.75 o 
  -1  20   5     1377.33     1294.78     39.73 o 
   0  20   5       14.04       18.05     24.24 o 
   1  20   5      513.20      564.54     27.02 o 
   2  20   5       53.66       44.83     16.46 o 
   3  20   5       13.90        8.32     17.41 o 
   4  20   5        2.67        6.90     20.14 o 
  -4  21   5       78.31       55.85     25.94 o 
  -3  21   5       61.04       24.54     20.78 o 
  -2  21   5       21.76       -4.97     30.50 o 
  -1  21   5        0.91      -18.60     17.73 o 
   0  21   5       17.64        9.05     26.44 o 
   1  21   5      133.16      109.09     20.26 o 
   2  21   5       61.45       26.30     12.42 o 
   3  21   5      151.99      106.61     19.88 o 
   4  21   5      129.15       78.85     20.00 o 
  -4  22   5      332.64      284.52     42.15 o 
  -3  22   5      141.05      136.98     22.06 o 
  -2  22   5      124.29      147.14     21.40 o 
  -1  22   5       80.31       11.81     39.49 o 
   0  22   5      346.39      313.20     41.33 o 
   1  22   5        3.72       -0.72     21.39 o 
   2  22   5      209.37      244.79     27.99 o 
   3  22   5        3.03       12.81     18.78 o 
  -3  23   5      681.34      668.42     34.17 o 
  -2  23   5      805.11      759.26     35.79 o 
  -1  23   5       39.65        7.56     20.47 o 
   0  23   5      672.95      790.51     49.27 o 
   1  23   5      517.52      455.78     33.53 o 
   2  23   5       20.73       19.26     23.65 o 
   3  23   5      366.97      389.25     26.37 o 
  -3  24   5      117.47      133.41     23.09 o 
  -2  24   5      472.16      473.40     35.50 o 
  -1  24   5      513.66      566.97     32.10 o 
   0  24   5      169.97      196.30     37.24 o 
   1  24   5      425.15      451.79     52.31 o 
   2  24   5      727.35      727.74     40.44 o 
  -2  25   5      309.62      321.58     37.48 o 
  -1  25   5       63.64       31.20     23.13 o 
   0  25   5      395.34      474.92     44.01 o 
   1  25   5      458.86      497.51     36.95 o 
   2  25   5       11.65       -9.01     25.57 o 
  -1  26   5       18.88        2.65     23.73 o 
   0  26   5       75.91       72.23     35.38 o 
  -7   0   6      213.12      354.24     60.57 o 
  -5   0   6     3608.65     3788.43    211.82 o 
  -4   0   6       57.33       70.49     21.86 o 
  -3   0   6     7897.56     8584.50    112.29 o 
  -2   0   6       66.43       40.95      6.00 o 
  -1   0   6      539.76      491.46     10.32 o 
   0   0   6    12962.90    13035.35    124.49 o 
   1   0   6     2487.11     2804.41     33.24 o 
   2   0   6     2870.48     3131.08     41.78 o 
   3   0   6     3116.24     3175.45     44.28 o 
   4   0   6      352.78      410.32     35.86 o 
   5   0   6      698.44      655.96     39.50 o 
   6   0   6      336.11      402.35     80.47 o 
   7   0   6      482.30      523.17     62.99 o 
  -7   1   6       54.30       40.09     33.72 o 
  -6   1   6      285.32      328.05     29.96 o 
  -5   1   6      601.26      682.74     28.88 o 
  -4   1   6     1834.88     1955.55     29.82 o 
  -3   1   6      558.75      731.52     13.02 o 
  -2   1   6     1430.82     1379.47     16.01 o 
  -1   1   6     1830.89     1834.68     15.00 o 
   0   1   6     1081.49     1084.54     10.14 o 
   1   1   6     4752.50     4686.25     34.93 o 
   2   1   6     1517.75     1475.50     17.16 o 
   3   1   6      342.72      349.26      8.44 o 
   4   1   6     1565.62     1548.09     37.44 o 
   5   1   6      317.23      303.12     21.88 o 
   6   1   6      257.34      298.32     25.13 o 
   7   1   6      159.61      194.42     35.64 o 
  -7   2   6       21.53      -13.36     26.23 o 
  -6   2   6       41.40       34.61     23.21 o 
  -5   2   6      232.79      262.77     21.54 o 
  -4   2   6      343.70      381.08     16.80 o 
  -3   2   6     1983.54     2149.55     31.72 o 
  -2   2   6      434.40      579.54      9.58 o 
  -1   2   6     1021.97     1042.93      9.16 o 
   0   2   6     1439.37     1456.10     13.16 o 
   1   2   6       69.70       69.47      2.49 o 
   2   2   6      284.52      247.61      5.41 o 
   3   2   6     1180.41     1132.55     19.78 o 
   4   2   6       91.93       86.82     15.24 o 
   5   2   6      219.66      190.41     31.64 o 
   6   2   6        2.51       -2.54     20.80 o 
   7   2   6      213.13      275.80     32.95 o 
  -7   3   6       29.56      -42.69     39.93 o 
  -6   3   6       35.42       38.77     23.27 o 
  -5   3   6      296.94      329.75     22.64 o 
  -4   3   6      141.46      128.48     13.46 o 
  -3   3   6      375.79      393.03      7.29 o 
  -2   3   6     1434.84     1755.09     18.50 o 
  -1   3   6      336.38      364.67      5.79 o 
   0   3   6      178.25      196.03      4.05 o 
   1   3   6      232.47      256.03      4.25 o 
   2   3   6      101.39      110.39      4.24 o 
   3   3   6       78.24       88.90      5.86 o 
   4   3   6       17.61       14.04     10.80 o 
   5   3   6        2.56      -11.14     23.07 o 
   6   3   6        1.92       -0.01     19.60 o 
   7   3   6      166.41      118.90     27.68 o 
  -7   4   6       29.85      -11.60     26.47 o 
  -6   4   6      478.15      478.13     34.14 o 
  -5   4   6        8.91       15.57     18.50 o 
  -4   4   6      532.50      566.28     25.36 o 
  -3   4   6      799.78      783.49     11.40 o 
  -2   4   6      957.61      923.82     10.11 o 
  -1   4   6     6235.37     6544.88     44.51 o 
   0   4   6       44.08       59.78      2.94 o 
   1   4   6        5.82        2.90      1.74 o 
   2   4   6     5050.43     5264.82     42.50 o 
   3   4   6     1059.60     1006.16     12.65 o 
   4   4   6      146.49      157.43     13.60 o 
   5   4   6       72.01       79.60     41.77 o 
   6   4   6      158.68      163.19     25.71 o 
  -7   5   6      155.70      132.70     30.35 o 
  -6   5   6        1.53        4.55     22.69 o 
  -5   5   6     1809.71     1782.12     62.47 o 
  -4   5   6     1224.58     1213.47     46.38 o 
  -3   5   6       61.35       84.65      4.83 o 
  -2   5   6     3453.09     3126.86     26.51 o 
  -1   5   6     3639.07     3668.81     25.29 o 
   0   5   6      209.54      190.64      4.14 o 
   1   5   6     7573.55     7526.25     50.86 o 
   2   5   6     3331.35     3132.93     28.10 o 
   3   5   6     1850.97     1850.19     17.98 o 
   4   5   6     3547.89     3436.34     57.47 o 
   5   5   6      371.80      326.49     51.52 o 
   6   5   6      114.58      100.03     24.44 o 
  -7   6   6       38.93       41.57     28.91 o 
  -6   6   6      166.03      212.34     38.04 o 
  -5   6   6      741.65      732.48     30.96 o 
  -4   6   6     1735.83     1774.61     42.74 o 
  -3   6   6     3924.19     4000.43     37.50 o 
  -2   6   6     1628.03     1568.01     16.21 o 
  -1   6   6     2264.94     2378.38     17.69 o 
   0   6   6    15167.68    15568.35    103.38 o 
   1   6   6     4040.04     4222.20     31.06 o 
   2   6   6     2567.36     2330.90     24.51 o 
   3   6   6     4407.64     4258.90     41.86 o 
   4   6   6      655.59      715.22     24.44 o 
   5   6   6      971.79      944.57     64.31 o 
   6   6   6      365.03      383.66     32.17 o 
  -7   7   6      216.93      272.92     50.53 o 
  -6   7   6       30.22       51.41     25.91 o 
  -5   7   6      487.70      487.14     31.38 o 
  -4   7   6      201.68      181.59     17.82 o 
  -3   7   6       48.52       53.12      3.99 o 
  -2   7   6     5095.53     5270.90     43.68 o 
  -1   7   6     8838.47     9532.66     61.07 o 
   0   7   6       42.54       60.36      2.94 o 
   1   7   6     3767.84     3779.45     30.59 o 
   2   7   6     3345.80     3406.09     35.15 o 
   3   7   6      629.40      603.84     12.95 o 
   4   7   6       16.06        5.59      6.18 o 
   5   7   6       32.33       28.01     20.90 o 
   6   7   6       13.70       -5.27     22.29 o 
  -7   8   6       13.80       35.09     37.63 o 
  -6   8   6       32.17       22.22     26.37 o 
  -5   8   6       42.08       63.92     28.56 o 
  -4   8   6      145.50      146.73     17.66 o 
  -3   8   6      151.84      153.38      6.17 o 
  -2   8   6      210.50      227.04      7.48 o 
  -1   8   6     1750.18     1748.49     15.39 o 
   0   8   6      566.88      591.16      7.49 o 
   1   8   6       20.09       18.72      2.95 o 
   2   8   6        0.18        4.66      4.70 o 
   3   8   6      946.72      898.34     19.20 o 
   4   8   6      380.54      384.32     19.26 o 
   5   8   6       80.84       39.45     20.84 o 
   6   8   6        6.22        0.37     24.11 o 
  -7   9   6        7.55       28.59     63.31 o 
  -6   9   6       21.64       11.33     25.52 o 
  -5   9   6      252.66      296.33     28.46 o 
  -4   9   6     3108.45     2983.56     59.20 o 
  -3   9   6      271.86      295.07     10.37 o 
  -2   9   6     2680.40     2654.08     29.25 o 
  -1   9   6     3118.86     3183.55     25.64 o 
   0   9   6       27.76       19.80      2.99 o 
   1   9   6     4149.02     4056.53     31.97 o 
   2   9   6     1051.22     1048.61     16.29 o 
   3   9   6      121.00      126.17      8.74 o 
   4   9   6      397.91      367.39     18.97 o 
   5   9   6        1.06      -19.06     29.01 o 
   6   9   6      126.41       58.06     38.06 o 
  -6  10   6      325.40      353.80     34.52 o 
  -5  10   6       10.53       16.92     21.60 o 
  -4  10   6      157.89      188.07     11.47 o 
  -3  10   6     2980.22     2875.16     40.55 o 
  -2  10   6      185.36      173.07      7.27 o 
  -1  10   6     7310.94     7634.02     54.02 o 
   0  10   6     7214.15     7360.31     53.77 o 
   1  10   6      361.89      371.09      7.42 o 
   2  10   6     1284.98     1257.14     21.03 o 
   3  10   6     1286.76     1285.54     28.09 o 
   4  10   6       50.89       39.63     10.11 o 
   5  10   6      261.29      273.17     46.39 o 
   6  10   6      619.25      669.83    202.84 o 
  -6  11   6       14.92        3.83     27.56 o 
  -5  11   6      256.69      303.28     29.85 o 
  -4  11   6      897.55      899.65     22.45 o 
  -3  11   6       86.54       79.95      8.44 o 
  -2  11   6     2891.46     2692.55     32.45 o 
  -1  11   6     2924.24     2981.51     25.17 o 
   0  11   6       45.60       19.12      4.11 o 
   1  11   6     4492.43     4552.97     34.99 o 
   2  11   6     1978.43     1957.91     25.13 o 
   3  11   6       51.78       42.95      7.87 o 
   4  11   6      732.39      716.16     22.50 o 
   5  11   6      119.75      134.62     31.55 o 
   6  11   6       98.81      123.09     41.57 o 
  -6  12   6       37.92       36.20     35.52 o 
  -5  12   6       31.62       95.03     41.92 o 
  -4  12   6      337.61      344.65     17.05 o 
  -3  12   6     2250.10     2142.52     33.38 o 
  -2  12   6       96.86       82.52      7.85 o 
  -1  12   6      602.35      608.18      9.18 o 
   0  12   6     1909.07     1744.91     17.95 o 
   1  12   6       13.88       14.37      4.29 o 
   2  12   6      404.50      369.47     12.01 o 
   3  12   6      404.40      401.08     13.00 o 
   4  12   6        3.83        6.52     11.29 o 
   5  12   6      351.00      354.58     32.84 o 
   6  12   6      301.56      221.23     46.38 o 
  -6  13   6       13.76       13.06     37.88 o 
  -5  13   6       75.06       52.93     32.21 o 
  -4  13   6      153.90      155.84     15.03 o 
  -3  13   6       50.14       57.94      8.95 o 
  -2  13   6      135.63      114.46      8.79 o 
  -1  13   6      623.94      605.11     11.69 o 
   0  13   6     1269.11     1275.65     15.17 o 
   1  13   6      138.84      138.87      7.38 o 
   2  13   6      180.55      167.22      9.57 o 
   3  13   6      199.57      170.95     11.41 o 
   4  13   6      769.75      772.03     25.67 o 
   5  13   6      275.72      255.67     31.48 o 
   6  13   6       92.49       73.08     42.62 o 
  -6  14   6       19.66       19.13     36.57 o 
  -5  14   6       21.04       -9.23     35.54 o 
  -4  14   6      269.18      211.58     17.44 o 
  -3  14   6      196.47      170.57     11.34 o 
  -2  14   6      168.55      158.66     10.01 o 
  -1  14   6      360.42      344.79      9.58 o 
   0  14   6     2366.58     2428.19     22.62 o 
   1  14   6      242.86      216.78      7.75 o 
   2  14   6       67.56       67.76      8.59 o 
   3  14   6        7.23       -4.16      9.14 o 
   4  14   6        4.28       -1.65     12.69 o 
   5  14   6      126.94      169.72     58.39 o 
  -6  15   6      223.65      147.48     64.96 o 
  -5  15   6      163.51      181.16     37.58 o 
  -4  15   6      760.05      735.38     33.88 o 
  -3  15   6       29.29       15.08     10.15 o 
  -2  15   6     1315.50     1269.06     23.97 o 
  -1  15   6     3293.47     3251.12     35.23 o 
   0  15   6      432.92      464.01     11.32 o 
   1  15   6     1329.50     1322.94     19.41 o 
   2  15   6     1910.46     1883.39     30.16 o 
   3  15   6        4.77       -4.63      9.65 o 
   4  15   6      905.32      972.91     29.48 o 
   5  15   6      182.81      158.23     25.32 o 
  -5  16   6       82.87       26.16     67.55 o 
  -4  16   6      247.36      268.35     20.89 o 
  -3  16   6     1112.75     1217.26     40.21 o 
  -2  16   6      385.80      358.12     16.56 o 
  -1  16   6     1332.35     1324.99     21.83 o 
   0  16   6      899.96      964.41     15.52 o 
   1  16   6       51.20       40.18      7.99 o 
   2  16   6     2117.32     2127.27     53.17 o 
   3  16   6     1308.15     1376.34     34.95 o 
   4  16   6      143.45      138.62     17.40 o 
   5  16   6      847.75      813.92     32.57 o 
  -5  17   6      461.72      479.37     36.85 o 
  -4  17   6      250.05      299.33     22.68 o 
  -3  17   6        0.48      -24.05     15.43 o 
  -2  17   6     1082.71     1098.02     32.66 o 
  -1  17   6      282.14      261.04     13.61 o 
   0  17   6      279.48      303.48     11.72 o 
   1  17   6     1184.80     1196.81     24.91 o 
   2  17   6     1116.75     1091.78     31.29 o 
   3  17   6      348.54      362.63     21.26 o 
   4  17   6      400.40      405.71     30.99 o 
   5  17   6        8.61       40.72     13.75 o 
  -5  18   6        0.10       12.16     13.43 o 
  -4  18   6       10.34       23.85     18.31 o 
  -3  18   6       93.84       95.90     24.95 o 
  -2  18   6       73.11       40.02     17.05 o 
  -1  18   6      466.67      477.15     19.12 o 
   0  18   6      358.49      363.11     18.29 o 
   1  18   6        1.35      -21.71     11.36 o 
   2  18   6       54.21       50.77     15.06 o 
   3  18   6      159.00      146.63     18.21 o 
   4  18   6      101.50      130.78     18.55 o 
   5  18   6       79.78       76.30     16.92 o 
  -5  19   6        0.11      -28.81     15.12 o 
  -4  19   6       19.54       27.78     21.34 o 
  -3  19   6       22.22       12.09     18.74 o 
  -2  19   6      178.57      200.42     37.28 o 
  -1  19   6        3.34        0.31     12.30 o 
   0  19   6       45.25       52.40     16.82 o 
   1  19   6       11.23        6.63     18.37 o 
   2  19   6        7.78        1.86     14.72 o 
   3  19   6       42.54       41.14     17.14 o 
   4  19   6        3.49      -20.49     16.36 o 
  -4  20   6      121.87      129.08     27.07 o 
  -3  20   6      219.27      213.25     24.07 o 
  -2  20   6       12.90        8.84     18.45 o 
  -1  20   6      215.61      235.48     22.41 o 
   0  20   6      961.62     1127.90     60.13 o 
   1  20   6       16.90       13.70     19.32 o 
   2  20   6      990.44     1037.82     49.62 o 
   3  20   6      131.33      119.65     19.83 o 
   4  20   6      158.06      115.72     32.53 o 
  -4  21   6     1253.21     1353.80     45.33 o 
  -3  21   6       74.14       87.71     22.35 o 
  -2  21   6      864.01      878.17     32.85 o 
  -1  21   6      780.79      801.32     33.40 o 
   0  21   6      225.02      264.18     33.89 o 
   1  21   6     1854.17     1883.77    123.06 o 
   2  21   6      295.83      276.45     51.49 o 
   3  21   6       10.04        2.49     17.89 o 
   4  21   6      186.18      160.86     21.89 o 
  -4  22   6      174.27      135.59     24.96 o 
  -3  22   6      458.40      456.11     30.37 o 
  -2  22   6      180.24      168.39     25.80 o 
  -1  22   6       51.76       19.51     20.06 o 
   0  22   6     1108.28     1150.38     55.48 o 
   1  22   6       36.01       31.05     22.77 o 
   2  22   6      741.17      827.52     54.90 o 
   3  22   6      629.00      719.14     30.89 o 
  -3  23   6       92.03       93.62     22.10 o 
  -2  23   6      379.60      339.39     29.08 o 
  -1  23   6      123.02      115.46     22.87 o 
   0  23   6       48.44      101.02     39.21 o 
   1  23   6       65.48       84.32     31.79 o 
   2  23   6      284.51      226.53     28.61 o 
   3  23   6       25.88       15.27     22.38 o 
  -2  24   6       15.95      -31.47     21.80 o 
  -1  24   6        3.70      -27.75     20.10 o 
   0  24   6       35.69        2.50     29.03 o 
   1  24   6       16.13        2.89     24.30 o 
   2  24   6       38.41       18.85     38.39 o 
  -2  25   6      355.31      382.44     31.72 o 
  -1  25   6      164.44      158.47     28.83 o 
   0  25   6      173.12      133.18     35.93 o 
   1  25   6      117.19       95.63     28.94 o 
  -7   1   7       25.44      -11.23     45.16 o 
  -6   1   7     1263.69     1163.06     42.03 o 
  -5   1   7      346.00      293.01     30.26 o 
  -4   1   7     2645.18     2781.83     49.10 o 
  -3   1   7     3839.60     4169.84     34.90 o 
  -2   1   7     1381.96     1600.07     14.52 o 
  -1   1   7     2567.32     2529.58     18.11 o 
   0   1   7     2932.81     2930.65     22.38 o 
   1   1   7       52.65       36.07      2.70 o 
   2   1   7     1278.74     1270.31     14.46 o 
   3   1   7     1098.83     1086.36     12.97 o 
   4   1   7      593.69      604.16     24.46 o 
   5   1   7      335.19      365.18     23.17 o 
   6   1   7        4.15        4.92     19.11 o 
  -7   2   7       67.19       53.73     28.87 o 
  -6   2   7       74.03      100.37     26.19 o 
  -5   2   7     1404.87     1464.00     41.14 o 
  -4   2   7      567.84      590.53     21.72 o 
  -3   2   7     2467.04     2612.15     26.89 o 
  -2   2   7     7122.26     7352.61     54.15 o 
  -1   2   7     1107.57     1133.46      9.43 o 
   0   2   7    10876.06    11379.66     80.13 o 
   1   2   7    10031.35    10320.63     74.12 o 
   2   2   7       63.32       52.70      4.33 o 
   3   2   7     3080.23     3004.31     29.55 o 
   4   2   7     3035.36     2819.55     77.55 o 
   5   2   7       16.69       33.34     16.35 o 
   6   2   7      361.11      417.83     67.78 o 
  -7   3   7      285.50      282.22     34.80 o 
  -6   3   7      309.78      366.32     32.65 o 
  -5   3   7      106.11       85.24     18.67 o 
  -4   3   7      679.12      684.16     22.95 o 
  -3   3   7     2543.53     2622.59     26.34 o 
  -2   3   7      546.63      474.91      7.67 o 
  -1   3   7     8647.89     8854.60     58.94 o 
   0   3   7     7700.64     7920.32     57.30 o 
   1   3   7      868.19     1048.54     10.22 o 
   2   3   7     5913.08     5806.95     46.04 o 
   3   3   7      543.15      495.73      8.86 o 
   4   3   7      416.31      376.35     23.83 o 
   5   3   7      897.31      863.52     32.19 o 
   6   3   7      203.56      213.85     27.61 o 
  -7   4   7       18.04      -10.22     28.58 o 
  -6   4   7      234.72      284.22     30.75 o 
  -5   4   7      192.10      198.48     25.01 o 
  -4   4   7       19.53       18.46     12.15 o 
  -3   4   7     1235.29     1302.59     15.96 o 
  -2   4   7     1866.68     1775.71     17.31 o 
  -1   4   7       76.79       74.51      2.59 o 
   0   4   7     4648.29     4749.16     37.45 o 
   1   4   7      732.18      649.65      7.46 o 
   2   4   7      579.18      636.67     10.66 o 
   3   4   7      581.86      568.34     11.40 o 
   4   4   7      933.63      914.96     22.23 o 
   5   4   7      502.39      473.11     40.53 o 
   6   4   7       75.46      101.66     25.72 o 
  -7   5   7       14.18      -21.49     27.60 o 
  -6   5   7       12.60       15.19     24.57 o 
  -5   5   7        2.98       -2.30     15.33 o 
  -4   5   7        7.24        7.36     10.23 o 
  -3   5   7      163.81      164.52      6.92 o 
  -2   5   7      649.91      739.83     10.15 o 
  -1   5   7       17.33        9.40      2.10 o 
   0   5   7        2.11        1.26      2.30 o 
   1   5   7       26.86       18.28      2.35 o 
   2   5   7      216.70      218.98      6.78 o 
   3   5   7      736.15      726.75     14.49 o 
   4   5   7       45.76       28.98      7.36 o 
   5   5   7       27.17       -5.82     22.96 o 
   6   5   7        2.15        5.24     21.80 o 
  -7   6   7        2.14       14.34     37.42 o 
  -6   6   7       47.00       46.25     26.35 o 
  -5   6   7       23.20        9.70     10.85 o 
  -4   6   7       35.38       61.71     15.02 o 
  -3   6   7      194.68      173.75      5.38 o 
  -2   6   7      912.99      898.16     11.76 o 
  -1   6   7      528.22      582.90      6.89 o 
   0   6   7       32.57       22.48      2.50 o 
   1   6   7      693.13      645.29      8.38 o 
   2   6   7      154.90      158.82      5.95 o 
   3   6   7     2099.00     1874.26     25.66 o 
   4   6   7      731.88      693.02     17.27 o 
   5   6   7      139.08       51.75     26.00 o 
   6   6   7        7.35      -11.71     25.94 o 
  -7   7   7      231.48      295.46     42.31 o 
  -6   7   7      240.69      240.72     38.39 o 
  -5   7   7      202.75      200.59     25.76 o 
  -4   7   7      564.58      560.28     25.39 o 
  -3   7   7      666.63      672.95     10.52 o 
  -2   7   7      158.32      155.32      6.59 o 
  -1   7   7     2393.59     2160.03     20.34 o 
   0   7   7     7161.47     7650.52     48.67 o 
   1   7   7       60.25       48.07      3.34 o 
   2   7   7      842.36      742.57     18.74 o 
   3   7   7      990.01     1000.24     18.18 o 
   4   7   7      285.41      284.58     11.82 o 
   5   7   7      970.18      894.42    101.98 o 
   6   7   7      169.53      183.17     43.26 o 
  -7   8   7       96.25       38.26     41.95 o 
  -6   8   7        2.48       12.38     25.58 o 
  -5   8   7     1304.67     1392.05     48.73 o 
  -4   8   7      262.95      242.91     18.58 o 
  -3   8   7     1722.66     1667.78     24.53 o 
  -2   8   7     5928.26     5935.84     56.35 o 
  -1   8   7       87.49      120.35      4.15 o 
   0   8   7     4729.25     4655.92     32.17 o 
   1   8   7     5223.50     5264.76     41.69 o 
   2   8   7      103.15       81.22      6.69 o 
   3   8   7     1226.36     1255.85     19.28 o 
   4   8   7      868.45      866.01     22.50 o 
   5   8   7        2.01       21.08     19.53 o 
   6   8   7       13.16      -20.40     27.77 o 
  -6   9   7       49.48       24.08     25.56 o 
  -5   9   7        0.10        4.02     21.99 o 
  -4   9   7      778.51      800.02     19.03 o 
  -3   9   7     1867.52     1772.89     26.25 o 
  -2   9   7      423.21      406.94     10.39 o 
  -1   9   7      904.60      738.82     10.84 o 
   0   9   7     1398.44     1363.48     15.17 o 
   1   9   7      311.82      351.54      8.98 o 
   2   9   7     5331.38     5250.08     54.32 o 
   3   9   7      667.20      668.96     15.31 o 
   4   9   7      221.82      253.34     13.64 o 
   5   9   7      162.76      199.00     50.11 o 
   6   9   7      123.09      177.61     62.25 o 
  -6  10   7      133.55      143.49     29.62 o 
  -5  10   7      469.35      455.21     54.77 o 
  -4  10   7      276.53      274.18     16.98 o 
  -3  10   7      192.17      185.23      9.94 o 
  -2  10   7     1882.55     1869.61     26.58 o 
  -1  10   7        1.53       -0.21      3.46 o 
   0  10   7       44.12       47.02      4.45 o 
   1  10   7     1177.62     1165.30     12.93 o 
   2  10   7       51.90       49.58      6.83 o 
   3  10   7      174.25      163.68      9.41 o 
   4  10   7      151.45      131.19     14.84 o 
   5  10   7        0.85      -15.91     45.08 o 
   6  10   7      105.76       83.90     57.61 o 
  -6  11   7       12.42       -7.16     27.24 o 
  -5  11   7        2.41       -5.86     21.61 o 
  -4  11   7       15.71       24.09      8.86 o 
  -3  11   7      135.51      102.00      9.34 o 
  -2  11   7       89.29       87.90      8.54 o 
  -1  11   7       63.12       69.75      4.66 o 
   0  11   7       59.70       75.18      5.62 o 
   1  11   7      150.85      146.60      7.05 o 
   2  11   7       81.70       74.50      7.82 o 
   3  11   7       71.89       63.24      8.36 o 
   4  11   7        1.29        3.86     11.52 o 
   5  11   7       47.63       19.11     29.96 o 
   6  11   7        8.68      -25.30     55.29 o 
  -6  12   7      139.35      191.52     63.95 o 
  -5  12   7      494.50      462.00     35.13 o 
  -4  12   7      290.83      303.27     15.98 o 
  -3  12   7      539.13      504.38     14.19 o 
  -2  12   7     1462.35     1389.73     23.63 o 
  -1  12   7        3.17        8.23      4.84 o 
   0  12   7     2227.89     2242.91     22.15 o 
   1  12   7     1502.97     1408.27     19.19 o 
   2  12   7        5.68        0.34      7.27 o 
   3  12   7     2285.08     2200.08     32.28 o 
   4  12   7      412.59      374.44     18.25 o 
   5  12   7       22.25       -0.87     32.18 o 
   6  12   7      400.60      472.96     77.09 o 
  -6  13   7      383.01      467.59     85.16 o 
  -5  13   7       14.08        0.06     30.16 o 
  -4  13   7     1288.89     1225.75     36.13 o 
  -3  13   7      923.18      921.54     20.72 o 
  -2  13   7        4.58        9.46      7.60 o 
  -1  13   7     6499.76     6499.49     55.50 o 
   0  13   7     3862.27     3815.30     33.45 o 
   1  13   7      531.71      525.83     11.03 o 
   2  13   7     1485.01     1498.50     26.09 o 
   3  13   7      656.84      644.55     18.33 o 
   4  13   7      133.06      114.66     14.90 o 
   5  13   7      495.09      384.26     71.86 o 
  -6  14   7      113.61      144.51     41.51 o 
  -5  14   7      729.20      825.01     57.71 o 
  -4  14   7      145.26      141.50     16.57 o 
  -3  14   7      545.12      567.68     17.44 o 
  -2  14   7     3261.46     3224.47     50.35 o 
  -1  14   7     2871.55     2795.99     31.37 o 
   0  14   7     1296.79     1332.71     16.52 o 
   1  14   7     1532.67     1514.35     19.10 o 
   2  14   7      981.19      984.81     23.50 o 
   3  14   7      499.41      578.35     18.07 o 
   4  14   7      936.99      983.55     29.36 o 
   5  14   7       80.33      103.13     17.34 o 
  -6  15   7        4.00       18.97     39.17 o 
  -5  15   7       72.57      111.63     35.49 o 
  -4  15   7       66.28       58.86     15.84 o 
  -3  15   7       60.24       57.19     10.81 o 
  -2  15   7      114.20       90.54     10.61 o 
  -1  15   7      342.07      329.76     10.68 o 
   0  15   7      399.33      411.10      9.49 o 
   1  15   7      259.08      261.57     10.20 o 
   2  15   7      609.47      667.76     38.87 o 
   3  15   7      187.27      227.97     19.03 o 
   4  15   7       51.78       39.89     15.15 o 
   5  15   7      320.79      322.14     22.42 o 
  -5  16   7        0.01       12.61     15.06 o 
  -4  16   7       41.10       30.96     16.45 o 
  -3  16   7       34.83       47.27     16.27 o 
  -2  16   7        0.15        1.26     11.98 o 
  -1  16   7      452.93      431.88     14.38 o 
   0  16   7      264.33      277.94      9.78 o 
   1  16   7      178.31      156.30     18.82 o 
   2  16   7       22.83       12.28     14.54 o 
   3  16   7       20.73       32.48     14.85 o 
   4  16   7       97.40      102.31     19.00 o 
   5  16   7      234.89      216.07     16.17 o 
  -5  17   7        6.27      -12.58     13.74 o 
  -4  17   7       82.85       79.45     19.30 o 
  -3  17   7      678.43      641.50     32.68 o 
  -2  17   7      181.22      173.40     17.61 o 
  -1  17   7      393.91      435.18     26.76 o 
   0  17   7       72.87       64.15     11.47 o 
   1  17   7        5.22      -18.24     12.57 o 
   2  17   7      264.22      237.39     20.34 o 
   3  17   7       32.73       33.17     15.25 o 
   4  17   7       88.84       86.40     17.54 o 
   5  17   7       25.55       39.72     14.51 o 
  -5  18   7      299.55      313.73     24.30 o 
  -4  18   7      114.11      106.94     20.02 o 
  -3  18   7      693.95      746.01     31.63 o 
  -2  18   7     1686.96     1688.72     45.08 o 
  -1  18   7       45.80       44.12     13.70 o 
   0  18   7      244.56      224.23     19.10 o 
   1  18   7     3027.13     3153.90     67.92 o 
   2  18   7        5.05       -3.94     15.82 o 
   3  18   7      489.92      518.92     25.17 o 
   4  18   7      430.41      445.77     24.52 o 
  -5  19   7        0.08      -12.64     17.78 o 
  -4  19   7      338.17      379.29     34.71 o 
  -3  19   7      787.71      768.69     46.44 o 
  -2  19   7      149.16      184.32     29.72 o 
  -1  19   7     1469.27     1505.46     34.86 o 
   0  19   7      764.71      826.42     43.84 o 
   1  19   7      229.41      243.98     32.60 o 
   2  19   7     2500.08     2480.73     62.34 o 
   3  19   7      879.12      828.92     43.60 o 
   4  19   7       82.70      148.17     20.62 o 
  -4  20   7      220.57      239.88     25.77 o 
  -3  20   7      532.38      500.83     48.29 o 
  -2  20   7      561.15      528.92     34.49 o 
  -1  20   7       13.40        9.86     16.19 o 
   0  20   7      317.84      246.00     32.19 o 
   1  20   7      876.81      928.06     56.75 o 
   2  20   7        1.83        7.03     18.58 o 
   3  20   7      352.87      377.03     39.33 o 
   4  20   7      529.44      581.66     35.72 o 
  -4  21   7       31.26       16.23     21.81 o 
  -3  21   7       40.44       35.09     21.62 o 
  -2  21   7        3.15      -11.49     19.80 o 
  -1  21   7       40.77       28.74     19.40 o 
   0  21   7      154.02      177.96     66.54 o 
   1  21   7      144.76      171.32     49.19 o 
   2  21   7       48.32       49.29     19.56 o 
   3  21   7       26.13       30.28     20.76 o 
  -3  22   7        2.71       -9.51     21.69 o 
  -2  22   7      181.85      149.85     21.76 o 
  -1  22   7      393.36      413.48     33.04 o 
   0  22   7      680.91      756.69     46.55 o 
   1  22   7       67.38       27.53     24.74 o 
   2  22   7       17.51      -24.11     21.99 o 
   3  22   7      316.60      321.89     28.51 o 
  -3  23   7      102.94      108.26     22.63 o 
  -2  23   7        0.23      -17.36     25.35 o 
  -1  23   7      706.55      791.46     36.16 o 
   0  23   7      131.85      158.03     54.06 o 
   1  23   7       81.60       70.53     27.54 o 
   2  23   7      457.46      528.92     51.04 o 
  -2  24   7      464.92      530.96     33.71 o 
  -1  24   7      150.64       94.43     24.64 o 
   0  24   7      685.81      842.30     81.29 o 
   1  24   7      649.41      686.45     41.46 o 
   2  24   7        3.69       -4.27     26.16 o 
  -1  25   7      575.09      557.24     57.59 o 
   0  25   7      131.03      119.12     57.17 o 
   1  25   7        5.11       36.73     26.63 o 
  -7   0   8      533.59      533.24     69.20 o 
  -6   0   8      193.72       60.10     33.29 o 
  -5   0   8      560.06      552.66     59.34 o 
  -4   0   8     2903.51     2922.93    169.06 o 
  -3   0   8      854.79      914.49     28.60 o 
  -2   0   8     1001.85      931.85     14.48 o 
  -1   0   8    11333.17    11414.20    103.97 o 
   0   0   8     3779.50     4230.79     43.57 o 
   1   0   8    13032.54    13821.53    130.75 o 
   2   0   8     5330.67     5349.29     70.54 o 
   3   0   8       71.18       62.22     11.58 o 
   4   0   8       34.96       43.13      8.38 o 
   5   0   8      138.70      178.35     28.31 o 
   6   0   8       34.52       56.70     29.33 o 
  -7   1   8       65.79       63.87     39.48 o 
  -6   1   8       77.71      110.86     59.58 o 
  -5   1   8      301.27      320.63     37.90 o 
  -4   1   8       67.37       59.01     12.16 o 
  -3   1   8     1208.83     1128.22     14.09 o 
  -2   1   8     2372.22     2423.80     20.99 o 
  -1   1   8      383.46      389.68      5.47 o 
   0   1   8     2684.42     2512.76     19.88 o 
   1   1   8     5797.77     6046.94     44.03 o 
   2   1   8     1098.30     1095.46     15.62 o 
   3   1   8     4147.04     3978.94     47.55 o 
   4   1   8       32.29       25.94      6.60 o 
   5   1   8      281.58      281.64     22.92 o 
   6   1   8      187.39      238.56     37.01 o 
  -7   2   8      273.20      244.11     48.98 o 
  -6   2   8       11.28       -1.22     24.34 o 
  -5   2   8        8.90        2.14     16.88 o 
  -4   2   8      449.28      466.14     21.13 o 
  -3   2   8       17.89       15.97      4.22 o 
  -2   2   8      544.06      527.76     10.47 o 
  -1   2   8      777.04      788.81      7.76 o 
   0   2   8     2770.71     3007.13     23.26 o 
   1   2   8      357.22      345.21      6.07 o 
   2   2   8     1481.82     1394.44     17.30 o 
   3   2   8       96.78       77.11      8.18 o 
   4   2   8      166.64      163.31     10.80 o 
   5   2   8     1162.79     1158.45     37.55 o 
   6   2   8        7.10       -1.41     21.08 o 
  -7   3   8        9.68       40.75     29.20 o 
  -6   3   8      161.79      198.08     29.01 o 
  -5   3   8      181.85      196.08     28.60 o 
  -4   3   8        0.99       -4.41     11.25 o 
  -3   3   8        2.37       -4.11      3.99 o 
  -2   3   8      211.66      168.31      5.26 o 
  -1   3   8       17.71       11.58      2.26 o 
   0   3   8     3958.88     4339.80     30.16 o 
   1   3   8      320.02      369.79      6.40 o 
   2   3   8      153.37      146.56      6.57 o 
   3   3   8       25.36       37.02      7.13 o 
   4   3   8       35.49       24.75      8.34 o 
   5   3   8       64.18       49.46     17.26 o 
   6   3   8       19.52        6.36     20.28 o 
  -7   4   8      262.05      316.11     37.03 o 
  -6   4   8      233.08      220.44     30.24 o 
  -5   4   8        3.99        4.55     20.08 o 
  -4   4   8      882.76      946.86     28.08 o 
  -3   4   8      376.92      362.97      6.85 o 
  -2   4   8     2827.15     2795.13     26.42 o 
  -1   4   8     1099.48     1016.99      9.79 o 
   0   4   8      225.06      181.33      5.86 o 
   1   4   8     5116.82     5226.44     40.33 o 
   2   4   8     3630.81     3565.79     35.50 o 
   3   4   8     2545.38     2412.24     32.63 o 
   4   4   8       47.92       43.80      9.05 o 
   5   4   8       73.38      113.86     22.70 o 
   6   4   8        1.84       -3.55     21.65 o 
  -7   5   8       17.77       22.90     30.73 o 
  -6   5   8      477.66      544.26     38.10 o 
  -5   5   8     1307.00     1367.24     59.95 o 
  -4   5   8       45.19       24.26     12.16 o 
  -3   5   8     3276.90     3345.68     34.73 o 
  -2   5   8     1290.66     1202.26     17.47 o 
  -1   5   8       33.87       17.04      2.76 o 
   0   5   8     4469.39     4297.60     28.83 o 
   1   5   8     2320.23     2174.56     18.71 o 
   2   5   8      174.19      142.53      6.27 o 
   3   5   8     2649.36     2554.30     34.72 o 
   4   5   8      327.94      286.19     15.90 o 
   5   5   8     1709.04     1670.07    108.56 o 
   6   5   8     1164.10     1262.09     50.72 o 
  -7   6   8      172.21      146.01     33.50 o 
  -6   6   8      206.16      222.47     32.21 o 
  -5   6   8      874.39      899.27     58.37 o 
  -4   6   8     2131.70     2069.18     59.42 o 
  -3   6   8      775.73      823.01     15.08 o 
  -2   6   8     1657.03     1592.85     19.51 o 
  -1   6   8     8076.17     8193.95     60.16 o 
   0   6   8       41.43       36.45      2.89 o 
   1   6   8     2881.36     2791.16     22.46 o 
   2   6   8     2010.55     1939.52     21.91 o 
   3   6   8      661.08      639.21     14.46 o 
   4   6   8     3114.94     3105.05     66.65 o 
   5   6   8     1270.04     1274.08     58.43 o 
   6   6   8        1.44       -2.76     22.15 o 
  -7   7   8       52.56       14.15     31.57 o 
  -6   7   8        3.74       19.81     26.32 o 
  -5   7   8      183.76      169.43     26.24 o 
  -4   7   8       94.17      102.09     10.25 o 
  -3   7   8     1517.59     1461.03     19.87 o 
  -2   7   8     2262.12     2220.05     25.89 o 
  -1   7   8       28.92       44.18      3.37 o 
   0   7   8     1761.39     1714.86     14.30 o 
   1   7   8      444.22      459.58      7.07 o 
   2   7   8       26.72       21.45      5.77 o 
   3   7   8     2362.98     2301.31     29.48 o 
   4   7   8       75.14       81.45     10.13 o 
   5   7   8      152.14      189.97     46.17 o 
   6   7   8       23.27        6.81     28.53 o 
  -6   8   8      507.63      471.27     37.96 o 
  -5   8   8       26.81       26.38     28.08 o 
  -4   8   8        5.48        3.60      7.64 o 
  -3   8   8       28.42       12.57      6.61 o 
  -2   8   8      217.49      226.53      8.18 o 
  -1   8   8      295.50      313.68      6.46 o 
   0   8   8      140.95      143.97      6.26 o 
   1   8   8      271.89      267.73      5.69 o 
   2   8   8     2488.45     2440.12     29.95 o 
   3   8   8        9.86        7.52      7.70 o 
   4   8   8       43.48       31.07     10.30 o 
   5   8   8      203.32      187.75     31.04 o 
   6   8   8       37.53       46.51     31.31 o 
  -6   9   8       53.50       36.51     27.80 o 
  -5   9   8      133.32       89.58     27.63 o 
  -4   9   8       87.64       75.40      9.85 o 
  -3   9   8      722.03      644.07     15.73 o 
  -2   9   8     1441.69     1440.49     20.08 o 
  -1   9   8      216.24      207.54      6.51 o 
   0   9   8     1992.92     1933.44     19.17 o 
   1   9   8       33.65       27.73      3.79 o 
   2   9   8      856.82      874.50     17.27 o 
   3   9   8      315.38      318.68     10.96 o 
   4   9   8        8.71        8.33     14.48 o 
   5   9   8      352.10      302.94     60.27 o 
   6   9   8      477.91      198.28     62.59 o 
  -6  10   8       10.68        1.43     27.35 o 
  -5  10   8      483.68      426.86     33.58 o 
  -4  10   8     2826.60     2691.40     44.60 o 
  -3  10   8     1080.44     1013.84     20.25 o 
  -2  10   8     1404.24     1324.88     19.53 o 
  -1  10   8     3377.51     3361.52     28.55 o 
   0  10   8      639.90      608.67     10.22 o 
   1  10   8     2011.52     1979.97     22.33 o 
   2  10   8     5815.59     5641.76     58.92 o 
   3  10   8      143.64      155.19     10.78 o 
   4  10   8      844.01      850.26     26.57 o 
   5  10   8      524.87      485.24     68.21 o 
   6  10   8       60.43       87.30     54.35 o 
  -6  11   8      207.88      242.86     33.88 o 
  -5  11   8      215.89      212.10     29.12 o 
  -4  11   8       20.69       11.63      8.85 o 
  -3  11   8     2646.68     2706.62     47.79 o 
  -2  11   8     4503.03     4381.30     48.46 o 
  -1  11   8      259.47      284.57     10.67 o 
   0  11   8     3736.96     3805.38     33.55 o 
   1  11   8     2394.77     2391.18     27.60 o 
   2  11   8     1480.02     1417.03     25.15 o 
   3  11   8     1035.86     1052.55     22.11 o 
   4  11   8      452.87      421.48     20.30 o 
   5  11   8       12.68       -6.31     47.30 o 
   6  11   8      338.89      308.67     72.65 o 
  -6  12   8       27.53       10.09     28.73 o 
  -5  12   8      879.71      943.54     51.16 o 
  -4  12   8      596.28      665.64     28.74 o 
  -3  12   8      125.56       99.89      9.46 o 
  -2  12   8     3789.30     3700.76     45.93 o 
  -1  12   8     3317.39     3313.00     34.48 o 
   0  12   8       13.31       11.60      5.03 o 
   1  12   8      101.24       91.58      6.83 o 
   2  12   8     1145.36     1105.40     21.60 o 
   3  12   8       47.60       37.62      9.85 o 
   4  12   8      221.53      204.06     22.73 o 
   5  12   8      152.03       92.83     50.01 o 
  -6  13   8        0.80        4.75     45.92 o 
  -5  13   8       11.21       50.71     31.95 o 
  -4  13   8        1.02       -3.88     13.08 o 
  -3  13   8      185.71      157.07     11.38 o 
  -2  13   8      180.59      190.76     14.01 o 
  -1  13   8       73.17       72.32      6.69 o 
   0  13   8      251.93      225.35      8.65 o 
   1  13   8      880.27      830.51     15.23 o 
   2  13   8      165.20      166.87     12.20 o 
   3  13   8      188.71      221.86     15.55 o 
   4  13   8       68.26       77.27     16.02 o 
   5  13   8        4.94        0.52     17.68 o 
  -6  14   8        2.11        9.38     39.31 o 
  -5  14   8      123.11      130.44     56.01 o 
  -4  14   8      465.38      428.73     22.40 o 
  -3  14   8        2.10       -9.43      9.03 o 
  -2  14   8      564.22      549.60     17.26 o 
  -1  14   8     1558.35     1522.75     21.89 o 
   0  14   8       62.45       53.66      6.33 o 
   1  14   8      968.63      981.84     17.60 o 
   2  14   8      351.58      346.16     19.56 o 
   3  14   8        8.40       -6.11     13.79 o 
   4  14   8      315.12      318.20     21.33 o 
   5  14   8        3.98       -2.40     19.01 o 
  -5  15   8      128.36      193.82     41.83 o 
  -4  15   8       46.58       49.24     16.84 o 
  -3  15   8      474.73      477.66     17.18 o 
  -2  15   8     1305.39     1303.61     26.44 o 
  -1  15   8       95.33       64.64      8.48 o 
   0  15   8     2488.68     2538.25     29.65 o 
   1  15   8      283.81      269.40     12.59 o 
   2  15   8        6.62        5.56     13.98 o 
   3  15   8      489.90      501.68     25.16 o 
   4  15   8       90.58       88.94     18.14 o 
   5  15   8      313.05      329.32     19.00 o 
  -5  16   8      250.34      272.55     22.59 o 
  -4  16   8     1507.74     1601.12     42.73 o 
  -3  16   8       15.19        8.17     15.95 o 
  -2  16   8     1413.56     1445.77     36.45 o 
  -1  16   8     1125.32     1113.76     26.27 o 
   0  16   8      294.30      308.93     20.96 o 
   1  16   8      644.73      667.83     35.95 o 
   2  16   8     1127.82     1132.33     35.28 o 
   3  16   8        7.81        0.08     15.54 o 
   4  16   8     1084.02     1112.48     35.92 o 
   5  16   8      539.39      556.72     34.48 o 
  -5  17   8      135.82      153.39     26.31 o 
  -4  17   8      186.42      190.65     21.63 o 
  -3  17   8      206.99      221.77     22.17 o 
  -2  17   8      631.63      671.67     26.60 o 
  -1  17   8        7.27        6.89     14.10 o 
   0  17   8     2194.54     2249.02     43.03 o 
   1  17   8      817.67      819.98     53.16 o 
   2  17   8      122.69       88.81     17.89 o 
   3  17   8      408.70      427.03     25.39 o 
   4  17   8      965.82      899.11     40.59 o 
  -5  18   8        1.13       -5.14     12.70 o 
  -4  18   8      165.33      173.72     22.38 o 
  -3  18   8       13.55       29.57     18.71 o 
  -2  18   8       38.72       12.45     16.55 o 
  -1  18   8      244.31      215.53     19.34 o 
   0  18   8       17.81       -4.65     20.01 o 
   1  18   8      117.56       89.87     18.04 o 
   2  18   8      661.15      617.60     29.00 o 
   3  18   8      125.11      132.14     20.69 o 
   4  18   8       68.42       67.32     19.12 o 
  -4  19   8        2.57      -16.15     19.27 o 
  -3  19   8      187.48      179.34     23.31 o 
  -2  19   8       35.50       35.70     18.79 o 
  -1  19   8        0.20       -9.08     14.14 o 
   0  19   8       82.10      102.17     28.34 o 
   1  19   8      257.50      280.01     26.99 o 
   2  19   8       46.90       15.80     18.79 o 
   3  19   8       77.91       55.51     20.06 o 
   4  19   8        0.15       -6.64     18.63 o 
  -4  20   8      155.51      184.29     24.93 o 
  -3  20   8      200.23      208.03     25.39 o 
  -2  20   8      256.60      240.13     25.30 o 
  -1  20   8     1152.81     1097.50     34.80 o 
   0  20   8      104.00       89.29     28.62 o 
   1  20   8     1245.76     1227.40     48.06 o 
   2  20   8      968.31     1067.59     39.54 o 
   3  20   8        6.57      -37.41     21.66 o 
   4  20   8      455.14      447.51     29.02 o 
  -4  21   8      133.51      143.37     26.53 o 
  -3  21   8      153.62      185.74     29.84 o 
  -2  21   8      751.01      790.90     35.51 o 
  -1  21   8      374.80      349.79     26.56 o 
   0  21   8      866.56      842.59     73.54 o 
   1  21   8       60.84       74.80     23.70 o 
   2  21   8      285.25      271.56     25.30 o 
   3  21   8      966.69      998.10     42.21 o 
  -3  22   8       59.65       46.92     23.59 o 
  -2  22   8      256.67      248.57     27.42 o 
  -1  22   8      374.55      385.37     28.94 o 
   0  22   8      104.11       95.00     51.44 o 
   1  22   8      499.24      545.52     35.89 o 
   2  22   8      468.07      457.65     34.24 o 
   3  22   8        8.01      -14.84     21.49 o 
  -3  23   8       47.04       47.57     24.39 o 
  -2  23   8       42.47       16.55     23.23 o 
  -1  23   8      196.25      171.16     25.67 o 
   0  23   8      311.62      237.15     60.67 o 
   1  23   8      352.11      416.99     33.78 o 
   2  23   8       41.64       29.27     25.23 o 
  -2  24   8      140.96      152.32     26.64 o 
  -1  24   8       38.58       28.63     23.98 o 
   0  24   8       64.81       25.85     52.33 o 
   1  24   8      143.49      164.36     30.25 o 
  -1  25   8      119.63       71.25     25.08 o 
   0  25   8      128.04       67.97     54.60 o 
  -7   1   9       38.99       25.25     37.26 o 
  -6   1   9        5.10      -23.90     24.25 o 
  -5   1   9      322.90      345.81     37.19 o 
  -4   1   9       38.52       40.39     15.26 o 
  -3   1   9      152.00      156.51      8.10 o 
  -2   1   9     3793.82     3865.82     34.15 o 
  -1   1   9      653.48      639.44      7.55 o 
   0   1   9       59.66       29.60      2.63 o 
   1   1   9      679.32      632.46      8.37 o 
   2   1   9      691.49      673.49     14.79 o 
   3   1   9     3721.39     3602.62     41.67 o 
   4   1   9     2880.69     2815.36     41.05 o 
   5   1   9      137.11      155.01     20.98 o 
   6   1   9       23.36       58.70     20.88 o 
  -7   2   9       19.79       15.72     37.16 o 
  -6   2   9      150.95      112.00     28.16 o 
  -5   2   9       93.31       71.81     19.46 o 
  -4   2   9      454.16      450.08     22.82 o 
  -3   2   9     1807.35     1754.36     17.82 o 
  -2   2   9       11.99       10.17      3.97 o 
  -1   2   9     7490.70     7585.69     53.88 o 
   0   2   9    10603.11    10919.72     64.73 o 
   1   2   9       72.74       72.14      3.72 o 
   2   2   9     5552.98     5417.87     48.36 o 
   3   2   9     6262.82     6107.93     68.69 o 
   4   2   9      919.59      886.18     25.79 o 
   5   2   9      689.25      711.06     33.82 o 
   6   2   9      194.54      206.99     31.63 o 
  -7   3   9       92.57      103.01     33.40 o 
  -6   3   9      121.51      124.76     28.70 o 
  -5   3   9      492.80      534.18     29.77 o 
  -4   3   9     2136.83     2115.87     42.92 o 
  -3   3   9      115.73      123.50      6.67 o 
  -2   3   9     2704.82     2591.20     25.84 o 
  -1   3   9     3256.53     3296.35     25.11 o 
   0   3   9       37.46       59.11      3.22 o 
   1   3   9     6472.34     6357.62     48.49 o 
   2   3   9     2405.53     2333.98     25.50 o 
   3   3   9      582.46      563.59     14.58 o 
   4   3   9     1976.15     1979.78     34.47 o 
   5   3   9       90.37       56.55     18.44 o 
   6   3   9       12.47       20.49     21.90 o 
  -7   4   9      634.00      579.12     44.00 o 
  -6   4   9      712.26      796.93     44.08 o 
  -5   4   9      294.39      257.46     27.56 o 
  -4   4   9      753.67      795.87     26.17 o 
  -3   4   9     3072.63     3081.08     33.98 o 
  -2   4   9      374.99      419.78      9.45 o 
  -1   4   9     2146.82     2106.76     18.27 o 
   0   4   9     3256.90     3219.73     23.29 o 
   1   4   9      109.52      138.21      4.53 o 
   2   4   9       40.77       39.14      5.15 o 
   3   4   9      196.39      191.75      9.69 o 
   4   4   9      447.30      431.64     16.47 o 
   5   4   9       31.71       44.10     17.76 o 
   6   4   9      205.64      202.70     28.60 o 
  -7   5   9       20.85        9.45     30.20 o 
  -6   5   9       85.31      138.61     29.69 o 
  -5   5   9      409.00      465.19     34.24 o 
  -4   5   9        1.77       -7.87     10.93 o 
  -3   5   9       16.12       11.57      5.92 o 
  -2   5   9      463.39      459.55     10.17 o 
  -1   5   9      105.33      135.00      4.13 o 
   0   5   9        8.26        2.96      2.81 o 
   1   5   9       12.51        7.79      3.15 o 
   2   5   9      542.88      532.97     12.71 o 
   3   5   9     1088.85      999.25     17.92 o 
   4   5   9        1.01      -12.75      8.96 o 
   5   5   9      699.77      652.04     64.27 o 
   6   5   9       26.39        9.48     22.33 o 
  -7   6   9        8.57       -8.09     30.93 o 
  -6   6   9      432.40      430.61     37.24 o 
  -5   6   9       94.25       51.23     23.02 o 
  -4   6   9      106.39      118.96     11.88 o 
  -3   6   9      418.44      393.83     11.68 o 
  -2   6   9       27.27       35.20      5.60 o 
  -1   6   9     1136.62     1140.38     12.38 o 
   0   6   9     1473.72     1473.65     15.46 o 
   1   6   9        0.20       -2.35      2.99 o 
   2   6   9      772.71      770.84     12.97 o 
   3   6   9      944.83      918.72     17.48 o 
   4   6   9        1.00        2.60      9.54 o 
   5   6   9       49.63        0.80     24.72 o 
   6   6   9        0.72       -6.81     21.75 o 
  -6   7   9      257.69      241.26     36.86 o 
  -5   7   9      844.45      941.78     43.53 o 
  -4   7   9      612.88      630.29     18.42 o 
  -3   7   9       17.90        8.55      5.91 o 
  -2   7   9     3396.69     3267.10     35.17 o 
  -1   7   9     3028.47     3106.71     26.94 o 
   0   7   9     1447.96     1448.49     15.33 o 
   1   7   9     2166.16     2095.70     19.07 o 
   2   7   9       19.96        8.89      6.02 o 
   3   7   9     1295.96     1273.10     19.32 o 
   4   7   9      479.49      478.13     26.11 o 
   5   7   9       65.76       98.99     27.68 o 
   6   7   9      260.31      240.35     37.96 o 
  -6   8   9     1259.30     1280.09     54.97 o 
  -5   8   9       11.49      -21.51     20.90 o 
  -4   8   9     1121.98     1044.60     23.40 o 
  -3   8   9     3258.48     3058.82     34.28 o 
  -2   8   9      138.37      127.37     10.57 o 
  -1   8   9     5226.49     5225.17     40.74 o 
   0   8   9     4432.62     4326.69     36.72 o 
   1   8   9      181.58      155.04      5.39 o 
   2   8   9      803.81      831.86     16.03 o 
   3   8   9     1342.98     1286.34     20.53 o 
   4   8   9       49.98       44.17     11.97 o 
   5   8   9       58.33       70.19     28.89 o 
   6   8   9      135.05      145.92    101.26 o 
  -6   9   9       38.97       30.33     35.61 o 
  -5   9   9       90.04       80.02     25.50 o 
  -4   9   9     1047.38     1014.93     23.96 o 
  -3   9   9        1.10       -7.77      6.53 o 
  -2   9   9      667.07      651.61     13.75 o 
  -1   9   9     4178.92     4172.07     33.94 o 
   0   9   9      105.63       93.93      5.30 o 
   1   9   9     3224.33     3068.58     30.95 o 
   2   9   9     1000.19      983.20     17.96 o 
   3   9   9      281.00      266.89     11.22 o 
   4   9   9     1932.23     1930.81     42.26 o 
   5   9   9       91.07       84.10     47.84 o 
   6   9   9      445.81      393.21     72.06 o 
  -6  10   9      109.64      139.37     31.37 o 
  -5  10   9       57.93       39.36     23.80 o 
  -4  10   9        5.07       11.03     12.23 o 
  -3  10   9      612.81      639.58     20.71 o 
  -2  10   9     1301.82     1331.76     20.18 o 
  -1  10   9      238.78      224.19      8.05 o 
   0  10   9     1157.50     1207.75     14.81 o 
   1  10   9      170.77      185.33      7.76 o 
   2  10   9      163.25      155.51     12.90 o 
   3  10   9      326.32      347.47     13.72 o 
   4  10   9      129.12      111.58     17.66 o 
   5  10   9      353.31      242.43     60.57 o 
   6  10   9      533.83      497.38     76.55 o 
  -6  11   9        8.21        5.94     29.07 o 
  -5  11   9        1.28        3.84     37.88 o 
  -4  11   9      396.54      400.14     15.14 o 
  -3  11   9      139.37      138.44      9.55 o 
  -2  11   9      110.13       98.07      8.58 o 
  -1  11   9     1173.12     1116.90     16.70 o 
   0  11   9     1159.49     1160.56     15.36 o 
   1  11   9      112.80      122.98      8.60 o 
   2  11   9      551.09      609.58     15.17 o 
   3  11   9       28.63        3.44      8.74 o 
   4  11   9      297.55      296.66     21.12 o 
   5  11   9       29.74      -26.24     49.82 o 
  -6  12   9      104.85       45.32     31.03 o 
  -5  12   9      995.40      976.56     47.39 o 
  -4  12   9      193.54      206.03     13.29 o 
  -3  12   9     1536.98     1503.03     25.74 o 
  -2  12   9      463.77      397.92     13.94 o 
  -1  12   9       17.19        4.32      5.68 o 
   0  12   9     1628.10     1675.77     21.09 o 
   1  12   9     2481.60     2542.58     29.86 o 
   2  12   9      584.74      610.41     16.22 o 
   3  12   9      827.20      844.56     28.42 o 
   4  12   9       67.75       70.44     15.29 o 
   5  12   9      445.03      345.18     37.36 o 
  -6  13   9        0.64      -10.65     67.60 o 
  -5  13   9      231.22      287.97     33.94 o 
  -4  13   9      475.14      487.67     25.56 o 
  -3  13   9        2.24        0.18      8.87 o 
  -2  13   9     2131.72     2168.68     34.09 o 
  -1  13   9      410.36      427.69     12.39 o 
   0  13   9     1354.05     1310.30     18.62 o 
   1  13   9     4270.08     4292.84     46.33 o 
   2  13   9      518.23      553.09     18.47 o 
   3  13   9      271.18      243.56     19.07 o 
   4  13   9      903.48      869.24     33.02 o 
   5  13   9       80.96       67.37     21.48 o 
  -6  14   9      321.72      397.40     53.53 o 
  -5  14   9      105.01       69.95     37.44 o 
  -4  14   9      738.55      759.66     29.34 o 
  -3  14   9     1275.62     1326.90     26.85 o 
  -2  14   9        4.23        5.20      9.06 o 
  -1  14   9     2739.37     2754.80     34.15 o 
   0  14   9     1192.85     1182.30     18.61 o 
   1  14   9      830.34      802.34     18.63 o 
   2  14   9     1701.86     1699.45     44.44 o 
   3  14   9     1267.31     1210.40     35.92 o 
   4  14   9       87.46       98.43     19.62 o 
   5  14   9      196.01      207.58     16.97 o 
  -5  15   9       19.11       52.79     16.52 o 
  -4  15   9      188.16      205.83     20.19 o 
  -3  15   9       90.95       66.51     15.77 o 
  -2  15   9      576.89      591.36     24.25 o 
  -1  15   9      169.75      150.52     12.44 o 
   0  15   9      397.39      421.55     16.45 o 
   1  15   9     2553.32     2602.74     45.68 o 
   2  15   9       34.72       11.17     14.80 o 
   3  15   9        1.53      -18.79     16.35 o 
   4  15   9      194.90      151.58     20.93 o 
   5  15   9      136.50      164.28     39.83 o 
  -5  16   9        7.50        1.43     18.52 o 
  -4  16   9      237.60      266.64     22.81 o 
  -3  16   9      109.62      123.63     19.54 o 
  -2  16   9        0.92       -5.50     14.21 o 
  -1  16   9       42.46       46.27     19.27 o 
   0  16   9      273.07      302.63     14.15 o 
   1  16   9       87.10       32.69     14.64 o 
   2  16   9        3.53      -27.31     15.11 o 
   3  16   9       11.76       17.19     16.69 o 
   4  16   9      211.93      286.28     22.76 o 
  -5  17   9      370.58      342.76     26.95 o 
  -4  17   9      137.11      131.05     20.77 o 
  -3  17   9        3.68      -11.75     17.45 o 
  -2  17   9      262.47      227.88     20.16 o 
  -1  17   9       17.16       13.04     15.07 o 
   0  17   9     1508.24     1543.82     36.20 o 
   1  17   9      310.50      334.77     26.45 o 
   2  17   9       20.54      -11.82     15.97 o 
   3  17   9      255.51      265.93     28.48 o 
   4  17   9       95.61      138.68     21.01 o 
  -5  18   9      123.99      102.68     17.64 o 
  -4  18   9      164.35      195.48     24.70 o 
  -3  18   9     1233.07     1212.20     56.18 o 
  -2  18   9      187.76      164.91     19.45 o 
  -1  18   9      427.20      486.68     35.97 o 
   0  18   9     3684.22     3763.93    150.44 o 
   1  18   9       28.92       31.43     18.89 o 
   2  18   9      385.75      370.95     25.34 o 
   3  18   9      580.93      630.90     49.00 o 
   4  18   9       63.49       60.02     20.16 o 
  -4  19   9       11.34       34.30     20.38 o 
  -3  19   9        4.77       13.46     19.77 o 
  -2  19   9     1349.44     1369.51     48.63 o 
  -1  19   9     1320.33     1289.61     42.83 o 
   0  19   9      853.25      987.65     75.51 o 
   1  19   9     1750.62     1932.38     57.69 o 
   2  19   9      715.95      776.33     51.94 o 
   3  19   9      124.61      133.13     22.01 o 
   4  19   9      573.81      601.25     30.77 o 
  -4  20   9      693.85      758.90     35.34 o 
  -3  20   9      745.43      746.78     35.22 o 
  -2  20   9       18.23       22.18     27.58 o 
  -1  20   9      131.19      133.24     34.14 o 
   0  20   9      226.34      332.64     58.84 o 
   1  20   9       12.37       40.90     22.60 o 
   2  20   9      204.77      213.84     23.65 o 
   3  20   9      645.60      729.39     57.02 o 
  -3  21   9      147.80      116.12     24.82 o 
  -2  21   9        1.84      -22.48     20.61 o 
  -1  21   9      523.88      463.24     29.21 o 
   0  21   9        0.06       56.43     48.58 o 
   1  21   9        3.45       -3.99     24.62 o 
   2  21   9       45.59       42.90     21.69 o 
   3  21   9      141.48      138.77     24.24 o 
  -3  22   9      309.91      348.74     30.31 o 
  -2  22   9      151.18      139.58     23.11 o 
  -1  22   9      302.38      317.83     27.75 o 
   0  22   9      206.21      299.74     61.16 o 
   1  22   9        4.98      -15.42     22.77 o 
   2  22   9      261.70      310.55     31.38 o 
  -2  23   9      357.03      299.51     29.68 o 
  -1  23   9        8.06       42.90     27.51 o 
   0  23   9       27.11      -13.12     49.37 o 
   1  23   9      841.99      920.05     45.23 o 
   2  23   9      557.31      586.26     38.82 o 
  -1  24   9      124.55      125.79     39.13 o 
   0  24   9     1001.89     1192.35     97.66 o 
   1  24   9      122.02       82.86     28.42 o 
  -7   0  10      109.34      142.94     58.30 o 
  -6   0  10      372.71      381.66     55.19 o 
  -5   0  10     1260.71     1214.90     57.85 o 
  -4   0  10      217.16      183.68     27.95 o 
  -3   0  10     1102.34     1137.53     35.72 o 
  -2   0  10     7534.61     7374.96     83.22 o 
  -1   0  10       91.45      102.14      6.21 o 
   0   0  10     2708.18     2595.12     26.82 o 
   1   0  10     3134.35     2927.02     35.62 o 
   2   0  10       12.65        7.04      7.56 o 
   3   0  10       57.85       51.87     10.23 o 
   4   0  10      460.52      431.29     22.45 o 
   5   0  10       18.04       -9.19     24.16 o 
   6   0  10      540.50      528.70     48.31 o 
  -7   1  10       25.85        2.37     37.20 o 
  -6   1  10      292.75      290.64     33.21 o 
  -5   1  10       15.81       28.56     18.23 o 
  -4   1  10      390.33      462.14     32.16 o 
  -3   1  10     1090.33     1104.66     19.24 o 
  -2   1  10      172.51      182.82      6.33 o 
  -1   1  10     7248.84     6965.29     48.40 o 
   0   1  10     2095.55     2171.62     16.53 o 
   1   1  10      958.05      940.27     10.78 o 
   2   1  10     3442.23     3295.70     36.26 o 
   3   1  10      871.50      820.92     16.20 o 
   4   1  10     2200.01     2244.79     36.23 o 
   5   1  10      505.44      524.99     29.46 o 
   6   1  10       30.77       46.66     20.37 o 
  -7   2  10        3.78       21.04     37.72 o 
  -6   2  10      116.57      116.05     28.70 o 
  -5   2  10      473.29      516.94     29.56 o 
  -4   2  10       27.85       19.74      9.75 o 
  -3   2  10       54.25       51.61      6.36 o 
  -2   2  10      506.93      502.37      9.84 o 
  -1   2  10      235.89      253.10      5.33 o 
   0   2  10     1864.94     1940.02     15.06 o 
   1   2  10      398.98      396.67      7.14 o 
   2   2  10      145.48      140.10      9.05 o 
   3   2  10      119.80      100.91      9.58 o 
   4   2  10     1795.41     1782.05     31.45 o 
   5   2  10       33.75       29.15     17.51 o 
   6   2  10        6.66      -13.55     21.48 o 
  -7   3  10       92.20       78.53     32.79 o 
  -6   3  10        2.68       -7.11     25.40 o 
  -5   3  10      188.68      161.21     22.62 o 
  -4   3  10       58.87       60.65      6.83 o 
  -3   3  10        1.57        7.10      5.46 o 
  -2   3  10      129.27      126.04      5.84 o 
  -1   3  10      744.46      749.18      9.19 o 
   0   3  10     1004.25      990.41     11.83 o 
   1   3  10       32.07       18.10      3.36 o 
   2   3  10      530.73      486.35     12.06 o 
   3   3  10      562.95      554.04     13.66 o 
   4   3  10       52.60       35.91     11.06 o 
   5   3  10      277.86      234.66     22.26 o 
   6   3  10       62.63       66.08     24.82 o 
  -7   4  10      584.31      588.66     45.69 o 
  -6   4  10       26.23       17.60     26.94 o 
  -5   4  10      768.27      777.62     48.05 o 
  -4   4  10      760.92      688.32     17.63 o 
  -3   4  10      556.84      537.48     12.93 o 
  -2   4  10      616.22      607.41     11.76 o 
  -1   4  10      487.11      492.04      8.13 o 
   0   4  10     1754.54     1700.32     16.83 o 
   1   4  10     2610.14     2641.73     22.86 o 
   2   4  10      899.16      812.73     14.40 o 
   3   4  10       66.00       62.48      7.47 o 
   4   4  10       10.52      -10.21      9.65 o 
   5   4  10       12.21       21.53     18.09 o 
   6   4  10       30.49      -17.43     22.26 o 
  -6   5  10       60.16       84.48     29.19 o 
  -5   5  10       32.62       22.89     22.32 o 
  -4   5  10     2949.97     3018.68     41.22 o 
  -3   5  10     1925.65     1995.13     26.98 o 
  -2   5  10      285.70      288.72      9.45 o 
  -1   5  10     2901.55     2903.66     23.99 o 
   0   5  10     1721.73     1650.19     16.66 o 
   1   5  10      921.42      906.82     11.36 o 
   2   5  10     6597.18     6491.20     61.03 o 
   3   5  10      293.21      305.35     10.96 o 
   4   5  10      482.35      544.76     25.01 o 
   5   5  10      726.09      675.54     44.59 o 
   6   5  10       50.46       65.86     34.16 o 
  -6   6  10      671.51      763.20     60.62 o 
  -5   6  10      512.70      588.31     37.08 o 
  -4   6  10      147.40      141.31     11.20 o 
  -3   6  10     2906.28     2686.33     33.33 o 
  -2   6  10     4223.55     4104.12     45.83 o 
  -1   6  10      120.16      128.75      4.59 o 
   0   6  10     1380.48     1366.76     14.50 o 
   1   6  10     5403.29     5396.69     41.43 o 
   2   6  10      156.86      155.51      8.12 o 
   3   6  10     1787.59     1765.71     26.17 o 
   4   6  10      574.66      547.04     19.12 o 
   5   6  10      210.97      168.61     44.37 o 
   6   6  10      793.31      817.31     44.08 o 
  -6   7  10       19.77        3.15     28.09 o 
  -5   7  10       25.12       53.40     24.17 o 
  -4   7  10      261.44      269.20     14.93 o 
  -3   7  10      305.15      317.85     12.62 o 
  -2   7  10      436.89      418.56     11.04 o 
  -1   7  10     1450.18     1392.96     14.82 o 
   0   7  10      732.33      701.77     10.20 o 
   1   7  10      148.07      141.70      6.16 o 
   2   7  10     5468.57     5251.85     55.08 o 
   3   7  10      145.81      129.62      9.18 o 
   4   7  10       53.55       48.53     17.34 o 
   5   7  10       35.82        2.39     25.08 o 
   6   7  10      134.33      117.63     26.51 o 
  -6   8  10       13.20       68.75     29.89 o 
  -5   8  10        0.34       10.83     26.47 o 
  -4   8  10        5.21       10.46     10.02 o 
  -3   8  10      104.45       83.18      7.21 o 
  -2   8  10       18.27        3.18      5.99 o 
  -1   8  10      403.95      404.01      8.55 o 
   0   8  10       14.26        5.47      4.04 o 
   1   8  10      240.56      241.60      8.22 o 
   2   8  10      511.72      489.67     13.04 o 
   3   8  10        0.98       -5.06      7.23 o 
   4   8  10       83.23       69.75     13.61 o 
   5   8  10      293.28      245.07     34.07 o 
   6   8  10       82.51       88.59     33.84 o 
  -6   9  10        7.70      -12.47     36.19 o 
  -5   9  10      160.18      174.30     37.62 o 
  -4   9  10      354.60      364.30     19.52 o 
  -3   9  10       94.34       94.27      8.70 o 
  -2   9  10      962.45      837.04     16.04 o 
  -1   9  10     2576.76     2439.63     25.80 o 
   0   9  10      204.30      198.87      6.70 o 
   1   9  10     1567.64     1539.64     19.36 o 
   2   9  10      897.12      846.69     17.16 o 
   3   9  10      583.48      566.08     15.52 o 
   4   9  10       40.05       14.89     21.50 o 
  -6  10  10       29.76       64.16     30.08 o 
  -5  10  10     1009.07      979.11     58.61 o 
  -4  10  10       21.57       15.21     11.67 o 
  -3  10  10      585.29      558.51     15.54 o 
  -2  10  10     4732.26     4388.95     46.39 o 
  -1  10  10     1510.28     1463.33     19.01 o 
   0  10  10     2171.86     2109.63     24.12 o 
   1  10  10     2262.50     2143.83     25.96 o 
   2  10  10      244.02      200.38     10.74 o 
   3  10  10     1555.86     1593.03     28.15 o 
   4  10  10     1303.63     1215.53     66.93 o 
   5  10  10      260.41      261.07     61.26 o 
  -6  11  10       82.24       92.45     32.53 o 
  -5  11  10       21.56        5.10     25.55 o 
  -4  11  10      935.18      973.30     25.89 o 
  -3  11  10     1795.74     1759.01     28.01 o 
  -2  11  10      286.02      274.04     12.04 o 
  -1  11  10     2812.81     2755.67     30.48 o 
   0  11  10     1713.37     1684.79     20.42 o 
   1  11  10     2644.66     2770.59     31.71 o 
   2  11  10     1673.13     1766.95     27.96 o 
   3  11  10      676.83      682.01     20.20 o 
   4  11  10      328.47      319.74     23.03 o 
   5  11  10      831.77      697.59    101.16 o 
  -6  12  10      346.95      394.65     52.16 o 
  -5  12  10      770.63      816.85     45.02 o 
  -4  12  10        6.03       -3.74     10.24 o 
  -3  12  10      701.51      724.44     18.47 o 
  -2  12  10     1492.88     1404.74     23.83 o 
  -1  12  10      208.97      194.50      8.41 o 
   0  12  10      642.94      658.01     14.45 o 
   1  12  10      122.52      132.29     11.62 o 
   2  12  10        6.41       -6.83      8.49 o 
   3  12  10      540.36      551.87     24.13 o 
   4  12  10      436.56      446.89     32.40 o 
   5  12  10       20.44        1.06     19.94 o 
  -6  13  10       15.79       12.84     31.87 o 
  -5  13  10        5.52       19.96     27.34 o 
  -4  13  10        3.64        1.61     11.17 o 
  -3  13  10       67.94       58.72     12.76 o 
  -2  13  10        0.18       -9.18      8.95 o 
  -1  13  10       42.47       32.21      6.96 o 
   0  13  10      123.42      115.83      7.87 o 
   1  13  10        0.03       -9.26      8.06 o 
   2  13  10      109.07       70.84     16.25 o 
   3  13  10      253.21      227.06     28.44 o 
   4  13  10       35.25       26.59     18.11 o 
   5  13  10        7.02       21.72     14.05 o 
  -5  14  10       24.44       17.74     14.82 o 
  -4  14  10      117.73      123.84     18.31 o 
  -3  14  10      332.93      344.74     20.48 o 
  -2  14  10      452.19      414.36     25.71 o 
  -1  14  10       16.40       16.53      8.53 o 
   0  14  10      270.81      275.59     10.67 o 
   1  14  10      647.75      688.41     20.18 o 
   2  14  10      372.14      342.05     21.78 o 
   3  14  10      569.98      561.97     40.46 o 
   4  14  10       42.88       47.58     18.96 o 
   5  14  10        1.10       -8.01     15.14 o 
  -5  15  10       37.70       78.75     18.99 o 
  -4  15  10      645.03      733.83     39.02 o 
  -3  15  10     1573.29     1561.33     50.82 o 
  -2  15  10       22.50       18.77     15.94 o 
  -1  15  10      582.11      608.76     24.63 o 
   0  15  10       16.75       10.56     10.01 o 
   1  15  10     1314.97     1307.02     43.74 o 
   2  15  10     3097.49     3125.57     61.52 o 
   3  15  10      131.53      129.55     19.59 o 
   4  15  10       34.99       20.27     17.27 o 
  -5  16  10     1052.82     1137.79     89.96 o 
  -4  16  10      168.15      221.24     22.36 o 
  -3  16  10     1318.22     1341.61     37.31 o 
  -2  16  10     1880.22     1860.97     42.98 o 
  -1  16  10      288.80      273.33     24.59 o 
   0  16  10      160.35      175.65     13.37 o 
   1  16  10     1207.11     1153.04     36.44 o 
   2  16  10       19.22       20.21     16.23 o 
   3  16  10     1099.03     1161.46     38.56 o 
   4  16  10      314.18      382.53     29.40 o 
  -5  17  10      203.57      189.78     27.42 o 
  -4  17  10       35.30       42.62     19.77 o 
  -3  17  10      154.32      172.67     29.75 o 
  -2  17  10       12.54       14.95     15.51 o 
  -1  17  10     1359.72     1378.18     37.56 o 
   0  17  10     1767.18     1752.91     52.36 o 
   1  17  10        5.14       -7.87     21.86 o 
   2  17  10      530.69      528.45     27.68 o 
   3  17  10      428.23      416.23     26.71 o 
   4  17  10        5.79        5.36     18.85 o 
  -4  18  10       10.76       -3.73     19.34 o 
  -3  18  10       18.59        7.21     20.59 o 
  -2  18  10       37.02       -6.40     18.35 o 
  -1  18  10       30.48       26.04     18.82 o 
   0  18  10        6.32        6.07     41.38 o 
   1  18  10      863.21      737.90     72.49 o 
   2  18  10      394.67      390.96     26.83 o 
   3  18  10       65.76       97.64     21.28 o 
   4  18  10       25.12       53.91     20.23 o 
  -4  19  10       19.53        7.17     21.23 o 
  -3  19  10        6.17       -5.99     19.89 o 
  -2  19  10      236.22      200.12     23.96 o 
  -1  19  10       62.82       34.88     19.94 o 
   0  19  10       89.71       60.03     45.18 o 
   1  19  10       43.01       34.13     22.03 o 
   2  19  10      119.56      154.93     22.34 o 
   3  19  10      327.83      373.53     27.87 o 
  -4  20  10       19.32       -6.05     21.72 o 
  -3  20  10      113.32       91.54     23.78 o 
  -2  20  10      466.79      458.94     30.80 o 
  -1  20  10      497.74      569.22     30.99 o 
   0  20  10      321.21      299.89     58.99 o 
   1  20  10      506.21      580.11     35.91 o 
   2  20  10        1.94      -24.50     19.62 o 
   3  20  10      140.69      143.74     24.57 o 
  -3  21  10       86.72      110.20     25.17 o 
  -2  21  10      237.55      278.36     27.94 o 
  -1  21  10     1637.07     1791.62     69.51 o 
   0  21  10      292.64      355.92     64.22 o 
   1  21  10       34.95       31.71     23.85 o 
   2  21  10      546.21      615.89     38.81 o 
   3  21  10      102.23      137.63     25.26 o 
  -3  22  10      404.61      474.17     33.12 o 
  -2  22  10      576.53      588.44     35.24 o 
  -1  22  10      141.87       91.54     28.22 o 
   0  22  10     1103.04     1182.78     93.91 o 
   1  22  10     1158.40     1261.48     53.03 o 
   2  22  10       46.44       42.58     25.97 o 
  -2  23  10       17.41       -7.83     23.29 o 
  -1  23  10      961.55      899.79     47.55 o 
   0  23  10      200.43      277.35     64.07 o 
   1  23  10       58.98       13.54     26.69 o 
  -1  24  10       21.56      -15.89     27.93 o 
   0  24  10       47.73        6.21     55.74 o 
  -6   1  11      281.47      274.97     35.90 o 
  -5   1  11        5.99        1.68     18.64 o 
  -4   1  11       71.79       64.73      9.52 o 
  -3   1  11     1267.79     1280.39     19.78 o 
  -2   1  11      123.14      126.36      6.14 o 
  -1   1  11        2.49        2.43      2.93 o 
   0   1  11      614.58      598.39      8.61 o 
   1   1  11     2784.88     2775.84     23.70 o 
   2   1  11      155.18      160.16      7.74 o 
   3   1  11       46.52       23.27      6.84 o 
   4   1  11      109.21      129.72     12.03 o 
   5   1  11       72.42       63.40     19.55 o 
   6   1  11      255.97      274.74     27.39 o 
  -6   2  11        4.33       10.57     27.79 o 
  -5   2  11      733.29      744.60     39.49 o 
  -4   2  11     1889.28     1873.38     31.70 o 
  -3   2  11       58.80       55.90      6.68 o 
  -2   2  11     1573.45     1525.53     26.47 o 
  -1   2  11     2697.49     2806.94     22.63 o 
   0   2  11      589.81      599.86      8.86 o 
   1   2  11     2913.78     2915.50     24.94 o 
   2   2  11     3912.64     3738.95     43.13 o 
   3   2  11      302.47      278.37     11.29 o 
   4   2  11      839.81      823.44     21.64 o 
   5   2  11      589.69      574.83     29.68 o 
   6   2  11      258.81      244.34     30.52 o 
  -6   3  11      173.34      191.23     31.99 o 
  -5   3  11      303.74      306.85     26.31 o 
  -4   3  11      127.02      132.14     11.47 o 
  -3   3  11     1865.71     1807.53     25.42 o 
  -2   3  11     4257.08     4100.99     43.18 o 
  -1   3  11     1992.30     1949.73     17.49 o 
   0   3  11    10323.32    10298.04     71.83 o 
   1   3  11      701.45      705.63      9.55 o 
   2   3  11     1293.87     1247.97     20.23 o 
   3   3  11     4997.92     4848.28     57.17 o 
   4   3  11       60.26       44.94     10.63 o 
   5   3  11      131.81      142.09     28.41 o 
   6   3  11       41.59       47.65     24.88 o 
  -6   4  11      203.68      165.11     32.44 o 
  -5   4  11      338.27      361.53     44.33 o 
  -4   4  11     1790.21     1731.07     33.95 o 
  -3   4  11      121.84      118.49      7.91 o 
  -2   4  11     1505.11     1453.79     19.54 o 
  -1   4  11     2302.29     2272.49     20.59 o 
   0   4  11        2.72       -7.62      3.81 o 
   1   4  11     2101.10     2114.17     19.71 o 
   2   4  11      139.89      138.08      8.39 o 
   3   4  11      103.87      105.31     10.51 o 
   4   4  11      345.36      388.71     17.32 o 
   5   4  11      298.12      300.16     24.20 o 
   6   4  11        4.83      -22.30     22.74 o 
  -6   5  11       36.92       31.83     29.00 o 
  -5   5  11        0.60      -18.31     22.64 o 
  -4   5  11      409.63      340.09     14.51 o 
  -3   5  11       37.08       46.14      6.89 o 
  -2   5  11      405.47      398.78     12.75 o 
  -1   5  11        2.54       -0.70      3.46 o 
   0   5  11      354.23      329.89      9.55 o 
   1   5  11      128.32      116.80      7.07 o 
   2   5  11      210.17      225.28      9.74 o 
   3   5  11      146.64      141.31      9.90 o 
   4   5  11        0.64       -9.34     10.77 o 
   5   5  11       25.35       34.36     21.78 o 
   6   5  11        0.91      -35.99     20.97 o 
  -6   6  11       33.53       21.60     27.95 o 
  -5   6  11      313.83      322.20     31.59 o 
  -4   6  11      590.67      568.92     20.03 o 
  -3   6  11      201.13      148.58      8.57 o 
  -2   6  11      579.70      575.67     13.42 o 
  -1   6  11     2109.69     2117.68     20.07 o 
   0   6  11      571.69      591.05      9.91 o 
   1   6  11      984.67      988.51     14.27 o 
   2   6  11      604.26      608.73     14.17 o 
   3   6  11      326.21      312.38     14.78 o 
   4   6  11      322.34      278.34     16.13 o 
   5   6  11      128.46      147.19     31.84 o 
   6   6  11       85.18      139.98     30.42 o 
  -6   7  11        7.49       -1.63     28.67 o 
  -5   7  11      391.07      367.85     33.85 o 
  -4   7  11       52.39       43.25     11.02 o 
  -3   7  11     2865.29     2867.84     36.64 o 
  -2   7  11     1425.12     1336.15     20.33 o 
  -1   7  11      338.12      333.09      8.77 o 
   0   7  11     4446.66     4443.60     35.49 o 
   1   7  11     1422.03     1372.05     18.96 o 
   2   7  11     2466.83     2423.56     32.47 o 
   3   7  11      887.75      880.17     20.69 o 
   4   7  11      229.78      223.08     16.26 o 
   5   7  11       50.11       40.01     27.93 o 
  -6   8  11      332.15      354.21     38.50 o 
  -5   8  11       56.55      111.54     26.87 o 
  -4   8  11     1509.83     1504.36     30.68 o 
  -3   8  11      174.53      158.17      8.61 o 
  -2   8  11     1368.89     1282.12     29.08 o 
  -1   8  11     1981.50     1908.70     21.89 o 
   0   8  11       30.93       10.27      4.74 o 
   1   8  11      986.78      999.07     16.13 o 
   2   8  11     1989.36     1944.14     29.72 o 
   3   8  11        2.39        8.69      8.67 o 
   4   8  11      505.74      585.48     28.87 o 
   5   8  11      761.93      687.64     56.89 o 
  -6   9  11      223.34      176.66     34.63 o 
  -5   9  11      711.35      807.76     43.47 o 
  -4   9  11        6.23       17.89     11.37 o 
  -3   9  11      486.97      546.20     15.14 o 
  -2   9  11      530.20      545.10     13.60 o 
  -1   9  11      619.47      582.41     12.87 o 
   0   9  11     3371.01     3283.21     31.78 o 
   1   9  11     1797.97     1766.05     21.60 o 
   2   9  11      128.63      138.57     12.31 o 
   3   9  11     2214.46     2227.56     35.57 o 
   4   9  11      351.96      301.70     23.36 o 
   5   9  11      462.37      403.66     66.49 o 
  -6  10  11        0.28      -16.50     29.23 o 
  -5  10  11      102.35      117.10     29.13 o 
  -4  10  11      266.53      301.29     21.29 o 
  -3  10  11       36.93       12.23      8.09 o 
  -2  10  11       18.61       16.31      7.35 o 
  -1  10  11      594.92      621.25     12.43 o 
   0  10  11      426.00      410.89     11.79 o 
   1  10  11      505.66      455.60     10.91 o 
   2  10  11      230.08      236.93     11.66 o 
   3  10  11       16.70       14.74     10.69 o 
   4  10  11      370.40      366.21     23.92 o 
   5  10  11      196.33       72.41     55.93 o 
  -6  11  11       54.15       29.51     44.96 o 
  -5  11  11      170.53      162.66     30.54 o 
  -4  11  11       10.27        1.34     11.96 o 
  -3  11  11       11.79       10.39      8.66 o 
  -2  11  11        5.69       -1.32      7.72 o 
  -1  11  11       20.39       13.29      6.17 o 
   0  11  11      513.60      507.90     11.46 o 
   1  11  11       24.62       17.68      7.83 o 
   2  11  11       26.83       25.74     10.70 o 
   3  11  11      173.48      170.39     17.68 o 
   4  11  11        1.32      -15.91     22.00 o 
   5  11  11      119.73       79.75     14.45 o 
  -6  12  11      121.44       96.64     34.47 o 
  -5  12  11      253.77      260.96     32.99 o 
  -4  12  11      129.84      119.69     13.49 o 
  -3  12  11      256.27      245.20     13.43 o 
  -2  12  11      174.76      176.09     11.56 o 
  -1  12  11     1146.19     1147.86     19.85 o 
   0  12  11      163.06      164.16      8.39 o 
   1  12  11      108.57      111.86     11.10 o 
   2  12  11      217.44      242.18     16.55 o 
   3  12  11       17.19       17.39     14.84 o 
   4  12  11     1218.84     1371.90     43.33 o 
   5  12  11      130.58      120.19     16.65 o 
  -5  13  11      232.48      254.47     21.86 o 
  -4  13  11       37.03       35.31     13.34 o 
  -3  13  11     1265.62     1295.52     31.72 o 
  -2  13  11      122.13      156.45     16.73 o 
  -1  13  11      276.07      273.71     11.73 o 
   0  13  11     2906.89     3021.73     38.12 o 
   1  13  11      744.50      837.33     22.75 o 
   2  13  11      604.93      618.49     26.34 o 
   3  13  11     1347.91     1284.71     37.38 o 
   4  13  11      676.31      810.22     35.74 o 
   5  13  11        7.28        7.11     15.98 o 
  -5  14  11      261.40      265.77     22.29 o 
  -4  14  11      504.43      595.51     29.86 o 
  -3  14  11      831.39      823.06     45.64 o 
  -2  14  11     1065.91     1036.38     36.21 o 
  -1  14  11     2779.79     2742.74     51.27 o 
   0  14  11      619.80      615.32     21.27 o 
   1  14  11      638.89      645.05     23.77 o 
   2  14  11      464.80      454.63     27.48 o 
   3  14  11       12.28       21.43     16.45 o 
   4  14  11      305.01      299.86     25.71 o 
  -5  15  11       44.76       28.26     13.61 o 
  -4  15  11       92.99       67.15     19.15 o 
  -3  15  11     1087.51     1061.03     33.68 o 
  -2  15  11      844.67      803.56     28.72 o 
  -1  15  11       45.84       32.95     15.25 o 
   0  15  11     2497.61     2543.12     38.52 o 
   1  15  11      132.85      126.69     22.02 o 
   2  15  11      323.75      329.14     28.23 o 
   3  15  11      188.87      141.46     20.31 o 
   4  15  11        3.39      -34.63     18.57 o 
  -5  16  11      266.23      266.32     39.19 o 
  -4  16  11      167.14      122.56     23.46 o 
  -3  16  11      103.28      105.05     20.21 o 
  -2  16  11       79.12       78.79     18.48 o 
  -1  16  11        1.52       -1.86     15.58 o 
   0  16  11      332.56      326.71     20.52 o 
   1  16  11       35.64        2.57     15.99 o 
   2  16  11       68.72       35.32     17.83 o 
   3  16  11      357.66      395.67     25.92 o 
   4  16  11        1.40        8.80     20.86 o 
  -4  17  11      120.09      107.88     21.49 o 
  -3  17  11      749.88      740.90     47.81 o 
  -2  17  11      535.66      562.83     29.78 o 
  -1  17  11      555.96      523.63     35.82 o 
   0  17  11      699.39      758.51     45.78 o 
   1  17  11       82.34       63.49     18.35 o 
   2  17  11      200.93      225.99     24.18 o 
   3  17  11      397.23      395.38     27.00 o 
   4  17  11        0.65        0.30     29.25 o 
  -4  18  11      881.60      949.68     38.89 o 
  -3  18  11       68.40       48.94     21.41 o 
  -2  18  11      636.15      577.51     30.85 o 
  -1  18  11     2472.73     2508.87     58.38 o 
   0  18  11       34.54        1.53     41.04 o 
   1  18  11      727.75      794.80     38.30 o 
   2  18  11      367.27      405.35     27.39 o 
   3  18  11      287.97      290.21     25.97 o 
  -4  19  11       47.21       63.81     22.78 o 
  -3  19  11      406.80      413.28     29.60 o 
  -2  19  11       43.79        5.65     24.93 o 
  -1  19  11      887.32      868.39     36.28 o 
   0  19  11     1754.90     1698.06    102.84 o 
   1  19  11      832.45      916.80     62.38 o 
   2  19  11      276.74      271.80     25.16 o 
   3  19  11     1057.75     1147.67     41.87 o 
  -3  20  11       31.57       56.18     23.67 o 
  -2  20  11      187.77      208.04     28.61 o 
  -1  20  11       42.49       14.24     25.67 o 
   0  20  11       34.79      -19.53     45.28 o 
   1  20  11       54.17       46.62     24.51 o 
   2  20  11      700.37      752.89     42.44 o 
   3  20  11      218.92      211.79     26.80 o 
  -3  21  11       77.58       63.69     24.90 o 
  -2  21  11      266.35      255.52     27.81 o 
  -1  21  11      299.96      247.02     31.91 o 
   0  21  11       81.59      204.50     56.52 o 
   1  21  11       91.92       83.59     35.58 o 
   2  21  11       14.02        1.05     25.55 o 
  -2  22  11       89.91       75.29     24.64 o 
  -1  22  11      105.94       22.01     27.54 o 
   0  22  11      200.58      218.26     61.61 o 
   1  22  11        9.25      -34.93     25.12 o 
   2  22  11       82.23       64.55     29.71 o 
  -1  23  11      196.89      180.36     33.30 o 
   0  23  11      724.89      844.32     86.66 o 
   1  23  11      223.69      247.16     36.05 o 
  -6   0  12      246.51      272.94     42.29 o 
  -5   0  12      581.25      481.38     44.21 o 
  -4   0  12     1475.97     1517.26     41.24 o 
  -3   0  12     3862.58     3797.79     62.93 o 
  -2   0  12       53.33       37.69     20.05 o 
  -1   0  12      130.67      127.41      9.28 o 
   0   0  12     5512.32     5303.07     53.54 o 
   1   0  12      548.57      576.91     15.14 o 
   2   0  12      780.44      701.62     20.18 o 
   3   0  12      276.53      298.18     14.74 o 
   4   0  12      345.15      333.94     22.33 o 
   5   0  12       19.66       34.35     25.93 o 
   6   0  12      109.17       69.11     36.92 o 
  -6   1  12       54.02       24.25     26.97 o 
  -5   1  12       88.46      107.93     22.15 o 
  -4   1  12      582.90      604.85     19.18 o 
  -3   1  12      385.91      378.36     12.32 o 
  -2   1  12     6609.48     6312.86     56.32 o 
  -1   1  12     4765.26     4677.07     36.38 o 
   0   1  12      753.27      737.61     10.04 o 
   1   1  12     4253.72     4140.44     37.93 o 
   2   1  12      887.96      881.17     15.81 o 
   3   1  12      609.13      617.74     15.76 o 
   4   1  12      262.68      253.92     14.70 o 
   5   1  12      135.99      116.64     25.06 o 
  -6   2  12      274.46      237.48     34.56 o 
  -5   2  12       58.97       14.53     13.61 o 
  -4   2  12      271.64      243.75     13.58 o 
  -3   2  12      397.63      387.75     15.75 o 
  -2   2  12      460.55      457.64     15.58 o 
  -1   2  12       58.27       65.50      4.61 o 
   0   2  12      382.63      382.00      7.28 o 
   1   2  12        0.13       -5.43      5.40 o 
   2   2  12     2308.81     2250.60     27.42 o 
   3   2  12      691.47      672.74     17.99 o 
   4   2  12      215.66      222.62     14.21 o 
   5   2  12      177.10      185.34     23.00 o 
  -6   3  12       16.52       24.07     30.32 o 
  -5   3  12       34.69       24.85     31.65 o 
  -4   3  12        0.91      -10.13      8.70 o 
  -3   3  12       29.60       35.75      7.27 o 
  -2   3  12     1266.43     1220.09     19.25 o 
  -1   3  12     1083.54     1067.68     13.92 o 
   0   3  12       27.32       22.55      4.67 o 
   1   3  12      625.51      636.48     11.08 o 
   2   3  12       43.54       49.84      7.10 o 
   3   3  12       55.71       53.24      8.90 o 
   4   3  12       68.79       58.70     11.70 o 
   5   3  12       25.42       39.39     18.96 o 
  -6   4  12      658.72      693.50     45.43 o 
  -5   4  12        4.99       -1.59     23.13 o 
  -4   4  12      428.33      432.36     17.16 o 
  -3   4  12      836.03      811.76     15.90 o 
  -2   4  12      737.21      707.56     14.56 o 
  -1   4  12     3995.39     3898.35     34.85 o 
   0   4  12      484.27      458.78      8.74 o 
   1   4  12        3.74        8.14      4.60 o 
   2   4  12     1024.81      995.94     20.90 o 
   3   4  12     1333.52     1292.11     23.81 o 
   4   4  12       19.91       34.44     11.38 o 
   5   4  12      230.61      227.72     24.00 o 
  -6   5  12       10.75       20.04     29.64 o 
  -5   5  12      685.34      675.81     40.69 o 
  -4   5  12       33.73       46.75     10.69 o 
  -3   5  12      702.07      669.82     28.46 o 
  -2   5  12     9911.18     9379.89     86.58 o 
  -1   5  12     4782.42     4683.51     39.58 o 
   0   5  12      553.60      529.18     10.24 o 
   1   5  12     2715.34     2719.02     28.26 o 
   2   5  12      670.54      644.69     15.91 o 
   3   5  12      693.44      693.78     17.81 o 
   4   5  12     2355.27     2287.11     46.58 o 
   5   5  12        6.17        3.04     21.34 o 
  -6   6  12      367.11      314.83     37.68 o 
  -5   6  12      481.96      463.79     35.29 o 
  -4   6  12      445.99      443.75     18.62 o 
  -3   6  12      803.87      724.06     15.69 o 
  -2   6  12      364.10      352.33     10.98 o 
  -1   6  12      229.02      228.40      9.07 o 
   0   6  12     1199.83     1214.48     14.87 o 
   1   6  12       20.23        8.53      5.16 o 
   2   6  12     1314.30     1376.20     24.52 o 
   3   6  12     1579.97     1585.58     27.47 o 
   4   6  12        1.88        2.07     11.80 o 
   5   6  12     1324.62     1319.05     50.95 o 
  -6   7  12       19.20       26.99     29.87 o 
  -5   7  12      174.32      181.43     35.96 o 
  -4   7  12      318.08      328.05     17.18 o 
  -3   7  12     1220.74     1145.20     19.83 o 
  -2   7  12       32.29       26.87      7.02 o 
  -1   7  12       15.33        6.19      5.33 o 
   0   7  12     2242.59     2197.59     23.64 o 
   1   7  12     1242.77     1233.77     17.64 o 
   2   7  12      207.01      212.51     11.30 o 
   3   7  12       69.06       60.70      9.86 o 
   4   7  12      319.85      332.04     18.07 o 
   5   7  12       16.08      -19.00     14.26 o 
  -6   8  12       63.18       25.55     30.83 o 
  -5   8  12      112.75      131.49     29.47 o 
  -4   8  12      495.44      447.82     18.52 o 
  -3   8  12       32.56       24.21      7.74 o 
  -2   8  12      101.41       75.96      8.16 o 
  -1   8  12      656.52      630.31     12.27 o 
   0   8  12        2.79       -4.80      5.30 o 
   1   8  12        3.33       -0.30      5.65 o 
   2   8  12       35.59       10.06      8.63 o 
   3   8  12       53.44       32.11     10.41 o 
   4   8  12        0.77        2.53     13.70 o 
   5   8  12       16.18       20.66     16.34 o 
  -6   9  12       22.30      -10.69     29.80 o 
  -5   9  12       94.15      101.26     28.30 o 
  -4   9  12      459.57      451.58     20.50 o 
  -3   9  12     1163.78     1107.82     25.45 o 
  -2   9  12       44.68       30.44      7.76 o 
  -1   9  12       24.25       19.47      5.94 o 
   0   9  12       97.19       68.23      6.60 o 
   1   9  12     1452.26     1516.54     20.09 o 
   2   9  12      115.58      122.29     11.86 o 
   3   9  12      209.98      212.90     26.09 o 
   4   9  12      169.66      230.10     26.71 o 
   5   9  12      188.03      197.83     16.18 o 
  -6  10  12      624.94      542.48     44.43 o 
  -5  10  12       29.36       13.37     42.05 o 
  -4  10  12      103.33      131.01     15.76 o 
  -3  10  12     1729.48     1603.28     25.44 o 
  -2  10  12      192.99      181.65     10.22 o 
  -1  10  12     2012.02     1975.49     25.97 o 
   0  10  12      844.25      858.78     14.63 o 
   1  10  12      435.23      418.57     12.29 o 
   2  10  12     2880.49     2899.45     46.63 o 
   3  10  12      988.65      900.30     34.98 o 
   4  10  12      244.24      251.60     23.46 o 
   5  10  12      312.75      336.00     19.68 o 
  -6  11  12       59.10      104.57     34.43 o 
  -5  11  12      692.54      694.18     43.71 o 
  -4  11  12     1383.81     1382.49     34.91 o 
  -3  11  12      308.50      294.00     15.15 o 
  -2  11  12     2085.60     2035.23     31.31 o 
  -1  11  12      596.27      584.26     14.85 o 
   0  11  12     1460.07     1450.95     20.21 o 
   1  11  12     7069.35     7192.07     88.99 o 
   2  11  12      797.75      722.23     24.07 o 
   3  11  12      775.22      771.01     33.81 o 
   4  11  12      186.53      187.71     21.52 o 
   5  11  12       29.92       13.58     15.04 o 
  -5  12  12        2.18        1.27     16.75 o 
  -4  12  12      360.73      393.82     21.64 o 
  -3  12  12      839.67      806.68     25.95 o 
  -2  12  12       41.86       26.29     12.36 o 
  -1  12  12      650.91      622.22     18.53 o 
   0  12  12     1427.60     1502.07     27.50 o 
   1  12  12       57.43       64.47     16.47 o 
   2  12  12      461.62      481.27     23.54 o 
   3  12  12      584.00      574.47     30.24 o 
   4  12  12       81.61       85.66     20.00 o 
   5  12  12       82.91       72.36     17.47 o 
  -5  13  12      155.35      108.71     20.83 o 
  -4  13  12      397.08      386.52     21.46 o 
  -3  13  12        9.66       -5.33     14.28 o 
  -2  13  12        5.67        0.37     13.85 o 
  -1  13  12      351.60      311.68     17.76 o 
   0  13  12      479.37      488.66     17.50 o 
   1  13  12      293.27      286.50     18.23 o 
   2  13  12       42.78       39.45     18.15 o 
   3  13  12       25.22       51.41     17.37 o 
   4  13  12        1.50      -17.44     18.04 o 
  -5  14  12      204.77      251.13     16.50 o 
  -4  14  12       56.93       55.61     15.20 o 
  -3  14  12       93.26      120.98     19.71 o 
  -2  14  12      126.36      125.89     17.49 o 
  -1  14  12      321.62      327.63     25.25 o 
   0  14  12       78.62       67.55     14.29 o 
   1  14  12     1194.50     1141.43     31.95 o 
   2  14  12      812.29      816.58     31.27 o 
   3  14  12       93.98       68.92     18.75 o 
   4  14  12        3.02        3.97     19.32 o 
  -5  15  12      157.27      118.77     16.97 o 
  -4  15  12      356.45      343.65     21.97 o 
  -3  15  12        9.27       23.08     17.98 o 
  -2  15  12      761.34      808.89     32.63 o 
  -1  15  12      774.48      782.44     37.68 o 
   0  15  12      234.09      226.47     20.42 o 
   1  15  12     2139.76     2157.64     44.65 o 
   2  15  12      789.17      817.53     31.92 o 
   3  15  12       41.92       43.92     18.29 o 
   4  15  12      450.28      413.46     39.97 o 
  -5  16  12       64.19       47.07     17.20 o 
  -4  16  12      501.08      571.79     32.78 o 
  -3  16  12     1203.58     1243.65     41.32 o 
  -2  16  12      330.35      313.41     24.65 o 
  -1  16  12     1777.19     1711.24     46.10 o 
   0  16  12     1348.91     1295.41     69.62 o 
   1  16  12       58.22       32.83     17.47 o 
   2  16  12      207.59      238.21     22.89 o 
   3  16  12      655.76      804.58     33.88 o 
   4  16  12       15.02       -4.54     22.91 o 
  -4  17  12      148.97      183.67     24.44 o 
  -3  17  12       82.21       47.73     20.55 o 
  -2  17  12      618.45      738.02     33.53 o 
  -1  17  12      293.84      305.72     42.28 o 
   0  17  12      147.52      155.34     50.19 o 
   1  17  12      991.09     1017.60     37.24 o 
   2  17  12      890.20      927.17     36.43 o 
   3  17  12       64.21       67.37     20.58 o 
  -4  18  12        1.89        0.53     21.06 o 
  -3  18  12       15.80        8.62     20.89 o 
  -2  18  12       82.65       53.90     31.34 o 
  -1  18  12      273.64      253.83     31.08 o 
   0  18  12      208.75      243.90     55.39 o 
   1  18  12       30.27       18.30     29.13 o 
   2  18  12       64.28       37.06     20.38 o 
   3  18  12      169.18      169.90     33.45 o 
  -3  19  12        4.75        4.71     21.79 o 
  -2  19  12       74.98       19.98     21.98 o 
  -1  19  12       68.90       35.56     25.69 o 
   0  19  12      305.46      350.20     61.26 o 
   1  19  12      261.55      260.48     29.51 o 
   2  19  12      403.16      429.70     31.76 o 
   3  19  12        1.99       -8.78     27.35 o 
  -3  20  12      395.24      379.18     48.29 o 
  -2  20  12        1.05      -33.39     21.26 o 
  -1  20  12       61.22       30.55     25.74 o 
   0  20  12      527.94      597.65     74.23 o 
   1  20  12        0.25      -15.61     22.85 o 
   2  20  12      622.74      645.19     42.00 o 
  -2  21  12      643.64      675.33     36.74 o 
  -1  21  12      383.72      384.20     36.24 o 
   0  21  12        4.87       60.91     54.21 o 
   1  21  12      385.07      345.61     53.89 o 
   2  21  12      180.14      162.55     30.61 o 
  -2  22  12       78.74       31.96     24.95 o 
  -1  22  12      309.98      280.28     35.57 o 
   0  22  12      848.72      756.77     82.91 o 
   1  22  12       24.07       23.09     27.36 o 
  -6   1  13       13.72      -31.05     27.19 o 
  -5   1  13      134.75      117.18     25.10 o 
  -4   1  13      834.64      846.25     22.97 o 
  -3   1  13       46.72       34.53      7.69 o 
  -2   1  13       60.58       58.77      7.36 o 
  -1   1  13      668.91      636.60     11.07 o 
   0   1  13      140.27      116.86      5.53 o 
   1   1  13       33.17       38.11      5.37 o 
   2   1  13       38.32       29.80      7.01 o 
   3   1  13      185.75      185.17     10.78 o 
   4   1  13       10.63       -6.49     11.58 o 
   5   1  13       71.82       41.74     19.67 o 
  -6   2  13      209.86      156.31     33.56 o 
  -5   2  13     1324.17     1254.27     45.08 o 
  -4   2  13      105.40       78.20     12.07 o 
  -3   2  13      938.84      940.81     18.30 o 
  -2   2  13       57.34       62.96      7.16 o 
  -1   2  13      497.60      454.60      9.60 o 
   0   2  13     3087.30     3083.05     24.94 o 
   1   2  13     3406.21     3320.39     31.42 o 
   2   2  13       12.00       19.18      6.80 o 
   3   2  13     2319.52     2281.31     38.43 o 
   4   2  13      866.85      831.37     23.83 o 
   5   2  13       51.56       49.19     19.72 o 
  -6   3  13      105.20      152.73     33.56 o 
  -5   3  13       96.68      141.30     25.04 o 
  -4   3  13      655.33      697.65     21.79 o 
  -3   3  13     3019.32     2988.77     36.62 o 
  -2   3  13      572.56      542.29     13.25 o 
  -1   3  13     9758.33     9555.18     74.40 o 
   0   3  13     1157.23     1101.36     14.61 o 
   1   3  13      450.45      457.25     10.39 o 
   2   3  13     2099.76     2130.80     31.58 o 
   3   3  13       17.31       19.47      8.74 o 
   4   3  13      601.51      589.95     25.35 o 
   5   3  13      588.69      596.51     31.41 o 
  -6   4  13       70.34       92.03     32.63 o 
  -5   4  13      533.93      583.82     45.86 o 
  -4   4  13       66.52       61.67     15.16 o 
  -3   4  13     1280.99     1217.67     21.08 o 
  -2   4  13      994.47      958.00     17.48 o 
  -1   4  13      373.08      374.18      9.66 o 
   0   4  13      788.57      768.24     12.11 o 
   1   4  13     3549.00     3361.30     31.78 o 
   2   4  13       39.27       31.50      8.00 o 
   3   4  13     1026.61     1036.58     24.15 o 
   4   4  13      181.00      187.56     14.74 o 
   5   4  13       11.84        1.35     13.56 o 
  -6   5  13        0.31      -15.12     29.60 o 
  -5   5  13      122.63      100.49     28.57 o 
  -4   5  13        2.53       -0.02     10.88 o 
  -3   5  13      686.87      648.52     16.59 o 
  -2   5  13      371.36      357.75     11.86 o 
  -1   5  13     1986.98     1983.89     23.03 o 
   0   5  13      134.32      141.00      6.60 o 
   1   5  13      216.57      194.73      7.65 o 
   2   5  13       51.78       44.89      8.53 o 
   3   5  13      384.30      373.61     17.38 o 
   4   5  13        1.38      -22.95     11.48 o 
   5   5  13        3.28       14.74     15.31 o 
  -6   6  13      148.80      190.98     34.46 o 
  -5   6  13       52.59       40.31     36.94 o 
  -4   6  13       98.50       73.07     13.66 o 
  -3   6  13       46.58       47.49      8.15 o 
  -2   6  13     1446.01     1312.87     27.29 o 
  -1   6  13      289.86      249.58      9.51 o 
   0   6  13     2676.78     2503.96     26.21 o 
   1   6  13      933.41      899.97     14.57 o 
   2   6  13        2.72        4.57      7.99 o 
   3   6  13      223.12      208.81     15.71 o 
   4   6  13       23.70       32.16     13.60 o 
   5   6  13      110.17      114.17     13.43 o 
  -6   7  13      131.92      137.66     60.66 o 
  -5   7  13       96.99       58.49     27.97 o 
  -4   7  13     1202.83     1187.86     34.22 o 
  -3   7  13     1465.43     1400.50     22.78 o 
  -2   7  13        6.37      -11.51      6.25 o 
  -1   7  13     3959.35     3923.11     41.93 o 
   0   7  13     5679.65     5684.25     51.60 o 
   1   7  13      356.83      406.54     10.79 o 
   2   7  13      893.64      930.00     29.35 o 
   3   7  13        3.54       -3.33     11.89 o 
   4   7  13      632.92      639.87     23.78 o 
   5   7  13      243.49      237.70     16.82 o 
  -6   8  13      127.90      200.34     37.00 o 
  -5   8  13      918.07      983.22     48.55 o 
  -4   8  13       88.33       51.71     14.15 o 
  -3   8  13      233.01      208.86     11.53 o 
  -2   8  13     1368.78     1365.33     25.40 o 
  -1   8  13       22.10       15.43      6.00 o 
   0   8  13     1641.84     1663.61     21.66 o 
   1   8  13     1486.67     1616.86     25.52 o 
   2   8  13        8.06        5.08     12.87 o 
   3   8  13     1027.93     1009.80     31.77 o 
   4   8  13     1356.61     1353.46     42.09 o 
   5   8  13       17.51        7.33     14.53 o 
  -6   9  13      113.37      138.36     34.83 o 
  -5   9  13      382.96      398.20     37.46 o 
  -4   9  13     1389.73     1436.31     60.01 o 
  -3   9  13     1267.23     1270.22     22.87 o 
  -2   9  13      629.80      662.63     16.07 o 
  -1   9  13     1836.73     1859.78     22.90 o 
   0   9  13      545.63      574.82     12.38 o 
   1   9  13      814.62      767.63     17.83 o 
   2   9  13     2253.56     2175.54     41.53 o 
   3   9  13      531.36      497.57     23.75 o 
   4   9  13       17.06       30.78     18.20 o 
   5   9  13       92.04      120.99     20.25 o 
  -5  10  13       33.81       -7.07     27.35 o 
  -4  10  13      441.97      450.84     27.28 o 
  -3  10  13      608.19      557.21     17.75 o 
  -2  10  13      397.09      400.55     17.23 o 
  -1  10  13       20.46       16.37      7.05 o 
   0  10  13      153.76      136.81      8.31 o 
   1  10  13      421.19      411.33     15.51 o 
   2  10  13       38.07       35.17     12.76 o 
   3  10  13      124.56      131.02     20.48 o 
   4  10  13      118.27      106.66     20.01 o 
   5  10  13       13.94       18.91     16.27 o 
  -5  11  13      131.55      129.79     27.15 o 
  -4  11  13      841.52      778.39     28.66 o 
  -3  11  13      165.11      178.84     20.00 o 
  -2  11  13       47.90       62.83     13.43 o 
  -1  11  13       47.73       44.83      9.54 o 
   0  11  13      164.21      156.95     12.28 o 
   1  11  13      262.93      261.88     19.90 o 
   2  11  13      191.04      206.79     17.12 o 
   3  11  13       64.83       41.12     18.68 o 
   4  11  13       60.10       45.09     19.56 o 
  -5  12  13      106.79      131.11     30.46 o 
  -4  12  13       44.37       11.93     15.53 o 
  -3  12  13      484.59      505.58     33.88 o 
  -2  12  13     1166.39     1131.85     41.23 o 
  -1  12  13      126.05      127.42     16.34 o 
   0  12  13     1277.42     1312.12     34.09 o 
   1  12  13      170.46      168.21     16.62 o 
   2  12  13       24.30       23.52     13.88 o 
   3  12  13      560.51      598.21     39.92 o 
   4  12  13      340.51      339.65     27.21 o 
  -5  13  13       20.08       16.24     13.44 o 
  -4  13  13     1564.22     1597.23     39.19 o 
  -3  13  13       75.54       84.88     16.95 o 
  -2  13  13      325.32      297.74     22.21 o 
  -1  13  13     1213.72     1261.18     33.36 o 
   0  13  13      902.57      938.57     29.63 o 
   1  13  13      229.01      230.77     17.87 o 
   2  13  13     2603.06     2596.19     82.07 o 
   3  13  13      567.51      566.58     32.01 o 
   4  13  13      153.85      169.57     23.85 o 
  -5  14  13       11.68       11.59     14.78 o 
  -4  14  13      120.80      115.79     18.36 o 
  -3  14  13       76.34      108.14     19.34 o 
  -2  14  13     1366.59     1377.80     40.88 o 
  -1  14  13      245.37      220.93     21.74 o 
   0  14  13     1493.87     1537.92     60.96 o 
   1  14  13      215.67      209.00     24.60 o 
   2  14  13        3.28       -5.84     16.53 o 
   3  14  13      946.30      970.95     40.76 o 
   4  14  13      537.48      527.15     31.94 o 
  -5  15  13       22.36      -22.35     15.59 o 
  -4  15  13      289.39      285.92     21.42 o 
  -3  15  13      100.79       92.70     20.53 o 
  -2  15  13      178.14      173.05     22.19 o 
  -1  15  13      700.13      736.66     31.29 o 
   0  15  13      315.00      297.85     62.46 o 
   1  15  13      260.36      248.48     21.55 o 
   2  15  13     1154.25     1094.72     37.58 o 
   3  15  13        5.90       -5.87     20.84 o 
   4  15  13       31.07       42.96     28.78 o 
  -4  16  13       45.47       30.10     18.08 o 
  -3  16  13      106.22       85.39     21.22 o 
  -2  16  13      121.59      145.49     22.07 o 
  -1  16  13        3.04      -11.57     17.90 o 
   0  16  13       24.58       18.87     26.19 o 
   1  16  13       68.95       42.81     18.68 o 
   2  16  13      382.04      439.17     36.23 o 
   3  16  13        6.63        5.84     19.54 o 
  -4  17  13       22.19      -20.47     17.69 o 
  -3  17  13       58.86       55.68     21.52 o 
  -2  17  13      245.22      208.65     24.41 o 
  -1  17  13      805.16      853.11     37.73 o 
   0  17  13      215.58      215.74     33.73 o 
   1  17  13      152.43      146.80     29.56 o 
   2  17  13      349.27      313.80     26.74 o 
   3  17  13       16.58       20.25     20.47 o 
  -4  18  13       51.16        6.26     21.33 o 
  -3  18  13      189.25      141.93     24.83 o 
  -2  18  13     1281.46     1347.82     45.30 o 
  -1  18  13        1.83       -5.61     20.69 o 
   0  18  13      897.43      903.66     79.71 o 
   1  18  13      616.22      650.94     32.32 o 
   2  18  13      766.23      653.73     45.29 o 
   3  18  13      582.99      644.14     33.40 o 
  -3  19  13      478.26      405.30     35.91 o 
  -2  19  13       58.00       88.54     32.87 o 
  -1  19  13      688.45      808.87     48.72 o 
   0  19  13      419.72      441.54     65.40 o 
   1  19  13      437.12      426.03     36.94 o 
   2  19  13     1352.91     1531.71     64.80 o 
  -3  20  13      174.52      177.29     27.76 o 
  -2  20  13      440.65      434.86     32.64 o 
  -1  20  13       97.96      116.50     29.40 o 
   0  20  13       58.39       46.12     51.69 o 
   1  20  13      170.39      180.83     29.86 o 
   2  20  13      123.91      113.83     25.09 o 
  -2  21  13       16.01       -2.88     23.94 o 
  -1  21  13       23.54      -45.49     26.71 o 
   0  21  13      219.10      186.29     61.65 o 
   1  21  13       64.58       59.84     28.12 o 
  -1  22  13       53.90       57.13     31.04 o 
   0  22  13        6.22       14.45     55.49 o 
  -6   0  14       89.40       65.15     37.91 o 
  -5   0  14      532.82      540.88     46.76 o 
  -4   0  14     1315.83     1380.54     42.60 o 
  -3   0  14       13.19        3.56     11.29 o 
  -2   0  14     1052.55     1046.57     26.72 o 
  -1   0  14     4321.05     4293.16     53.73 o 
   0   0  14       32.05       13.05      8.57 o 
   1   0  14     2390.11     2278.47     33.41 o 
   2   0  14     2640.32     2461.92     43.28 o 
   3   0  14       73.06       89.85     17.77 o 
   4   0  14     1249.77     1161.72     48.95 o 
   5   0  14      317.31      274.24     21.64 o 
  -6   1  14      346.28      319.21     56.86 o 
  -5   1  14      206.04      155.72     43.77 o 
  -4   1  14       67.03       64.34     12.50 o 
  -3   1  14     2459.82     2432.99     33.84 o 
  -2   1  14     7829.61     7644.96     78.06 o 
  -1   1  14      816.21      819.91     13.01 o 
   0   1  14     2254.37     2234.33     23.11 o 
   1   1  14       16.73       22.11      5.57 o 
   2   1  14      652.49      628.46     14.83 o 
   3   1  14     1336.11     1284.29     28.84 o 
   4   1  14      170.84      164.07     19.18 o 
   5   1  14      267.19      290.78     15.67 o 
  -6   2  14       13.81       30.02     38.73 o 
  -5   2  14       20.51        0.96     21.76 o 
  -4   2  14       67.89       83.83     17.10 o 
  -3   2  14       16.61        0.00      7.83 o 
  -2   2  14       44.69       30.65     12.24 o 
  -1   2  14        7.82       -1.81      6.06 o 
   0   2  14       50.71       48.78      5.30 o 
   1   2  14      161.93      154.07      7.13 o 
   2   2  14      811.18      761.33     16.92 o 
   3   2  14        2.71        4.79     12.33 o 
   4   2  14       20.94       27.77     12.64 o 
   5   2  14      108.25      113.08     14.47 o 
  -6   3  14        1.81       -6.29     30.49 o 
  -5   3  14      229.08      251.18     32.76 o 
  -4   3  14        6.61       -2.00     11.39 o 
  -3   3  14     1888.60     1750.05     26.57 o 
  -2   3  14      669.00      632.01     18.49 o 
  -1   3  14      823.52      816.41     13.67 o 
   0   3  14      194.61      191.12      8.58 o 
   1   3  14       41.87       44.62      5.80 o 
   2   3  14     1281.73     1236.33     25.28 o 
   3   3  14      311.78      287.65     14.79 o 
   4   3  14       35.93       34.22     12.93 o 
   5   3  14        4.25        7.37     11.92 o 
  -6   4  14       20.10        7.35     30.84 o 
  -5   4  14       70.01      156.97     43.16 o 
  -4   4  14      856.59      780.84     39.69 o 
  -3   4  14      169.96      150.87     10.17 o 
  -2   4  14      322.66      313.29     11.47 o 
  -1   4  14       34.45       28.83      5.88 o 
   0   4  14      175.89      172.55      7.23 o 
   1   4  14     1560.42     1471.78     19.35 o 
   2   4  14      601.66      577.40     24.77 o 
   3   4  14        5.10        4.87     10.24 o 
   4   4  14      205.93      189.35     15.64 o 
   5   4  14      222.24      193.74     15.03 o 
  -6   5  14      279.50      337.35     51.51 o 
  -5   5  14      251.40      299.89     39.35 o 
  -4   5  14      272.91      293.88     22.60 o 
  -3   5  14     4000.19     3908.96     45.87 o 
  -2   5  14      750.49      745.98     21.17 o 
  -1   5  14       34.16       25.76      5.81 o 
   0   5  14     3386.08     3548.47     32.02 o 
   1   5  14     1481.43     1505.71     23.38 o 
   2   5  14      195.63      212.15     15.21 o 
   3   5  14      823.32      905.67     29.27 o 
   4   5  14       93.35       94.67     14.36 o 
   5   5  14      104.89       99.86     17.79 o 
  -6   6  14      107.27      130.66     35.32 o 
  -5   6  14      250.57      289.04     33.94 o 
  -4   6  14      456.27      440.25     20.71 o 
  -3   6  14      557.57      495.16     15.76 o 
  -2   6  14     1713.34     1656.25     28.26 o 
  -1   6  14     1448.18     1477.35     18.97 o 
   0   6  14      108.20       77.56      6.77 o 
   1   6  14     3278.90     3311.91     41.17 o 
   2   6  14     2897.62     2815.64     53.54 o 
   3   6  14       11.09        1.66     12.46 o 
   4   6  14     1070.80     1118.33     37.59 o 
   5   6  14       72.57       62.02     24.93 o 
  -6   7  14       16.62      -17.23     64.39 o 
  -5   7  14      164.87      217.83     35.45 o 
  -4   7  14       27.93        1.06     13.66 o 
  -3   7  14      302.90      291.21     12.74 o 
  -2   7  14       37.69       23.48      6.85 o 
  -1   7  14      591.06      578.02     16.07 o 
   0   7  14     1771.70     1829.55     22.11 o 
   1   7  14       24.17        3.55      7.46 o 
   2   7  14      195.59      180.74     15.96 o 
   3   7  14      310.48      363.55     21.99 o 
   4   7  14       71.72       60.40     15.17 o 
   5   7  14       11.09      -13.35     13.04 o 
  -6   8  14        5.06      -28.83     31.48 o 
  -5   8  14       12.41        8.42     27.86 o 
  -4   8  14       82.39       62.69     15.11 o 
  -3   8  14      187.88      163.18     11.14 o 
  -2   8  14       80.97       82.03     11.20 o 
  -1   8  14      150.59      144.83     12.20 o 
   0   8  14     1012.73     1043.66     17.94 o 
   1   8  14       68.47       50.21     11.83 o 
   2   8  14       19.16       20.94     12.84 o 
   3   8  14      117.13       71.83     16.51 o 
   4   8  14       61.21       71.69     19.61 o 
   5   8  14        4.63        9.30     16.63 o 
  -5   9  14       34.12        7.26     48.71 o 
  -4   9  14      796.43      754.03     34.78 o 
  -3   9  14      614.68      652.22     29.90 o 
  -2   9  14      205.77      178.75     12.93 o 
  -1   9  14       66.83       64.41      9.53 o 
   0   9  14      197.95      237.30     13.58 o 
   1   9  14       84.12       87.45     12.85 o 
   2   9  14      393.44      435.16     23.19 o 
   3   9  14      779.59      817.39     31.07 o 
   4   9  14       40.61      -11.08     17.87 o 
  -5  10  14       20.47       29.67     23.04 o 
  -4  10  14       27.32       23.57     15.50 o 
  -3  10  14       17.70       15.43     12.63 o 
  -2  10  14     2769.42     2580.66     41.57 o 
  -1  10  14     2841.77     2815.80     60.58 o 
   0  10  14      696.33      680.96     19.25 o 
   1  10  14     1684.46     1682.86     34.69 o 
   2  10  14      899.04      936.48     32.17 o 
   3  10  14        7.50       16.76     18.37 o 
   4  10  14      265.07      258.75     24.40 o 
  -5  11  14      441.80      380.88     20.60 o 
  -4  11  14       61.58       24.41     18.75 o 
  -3  11  14     1051.43     1099.37     29.06 o 
  -2  11  14      920.26      924.82     29.49 o 
  -1  11  14      561.85      515.36     34.48 o 
   0  11  14     2954.93     3001.16     42.56 o 
   1  11  14      994.49      997.72     29.69 o 
   2  11  14      658.97      668.59     28.31 o 
   3  11  14      255.30      257.00     38.24 o 
   4  11  14        6.45      -20.37     18.56 o 
  -5  12  14      367.36      360.05     34.43 o 
  -4  12  14       88.77       88.98     17.86 o 
  -3  12  14      124.24      126.54     15.87 o 
  -2  12  14      232.87      230.32     26.65 o 
  -1  12  14     1561.88     1544.36     37.35 o 
   0  12  14       30.79       25.32     13.99 o 
   1  12  14      121.32      149.79     16.66 o 
   2  12  14     1027.48     1037.82     31.70 o 
   3  12  14       52.80       41.87     20.75 o 
   4  12  14      962.22      988.04     40.96 o 
  -5  13  14      202.69      194.33     17.91 o 
  -4  13  14       54.92       32.04     17.35 o 
  -3  13  14       38.70        9.39     16.57 o 
  -2  13  14       61.07       21.57     15.58 o 
  -1  13  14       64.71       48.70     15.54 o 
   0  13  14      171.37      176.93     23.85 o 
   1  13  14       56.56       47.14     15.52 o 
   2  13  14        9.53       -7.84     16.45 o 
   3  13  14      119.35      106.60     22.79 o 
   4  13  14       29.59       28.18     20.99 o 
  -4  14  14       64.50       65.95     20.85 o 
  -3  14  14        9.13       10.70     17.08 o 
  -2  14  14      184.56      167.14     21.78 o 
  -1  14  14      298.73      309.59     24.26 o 
   0  14  14      159.08      209.16     25.00 o 
   1  14  14     1368.97     1476.50     37.79 o 
   2  14  14       58.76       75.67     19.47 o 
   3  14  14       43.44       18.07     21.21 o 
   4  14  14       82.81       76.06     23.13 o 
  -4  15  14       27.36       14.57     17.49 o 
  -3  15  14      199.94      233.68     24.89 o 
  -2  15  14       70.66       72.78     20.56 o 
  -1  15  14       68.32       45.92     19.37 o 
   0  15  14     1649.01     1845.15    182.40 o 
   1  15  14      653.61      693.64     27.53 o 
   2  15  14      288.51      315.44     25.77 o 
   3  15  14      772.22      676.39     36.67 o 
  -4  16  14      352.77      343.07     24.16 o 
  -3  16  14       45.98       52.37     21.53 o 
  -2  16  14     1185.01     1190.17     48.22 o 
  -1  16  14     1028.80     1037.91     39.08 o 
   0  16  14       49.81       42.07     28.20 o 
   1  16  14      690.11      671.29     31.47 o 
   2  16  14      490.33      507.44     29.64 o 
   3  16  14       17.16       24.35     23.31 o 
  -4  17  14       47.83       47.85     20.37 o 
  -3  17  14      982.76     1068.49     46.80 o 
  -2  17  14       50.47       44.71     21.67 o 
  -1  17  14       32.31       -4.82     20.67 o 
   0  17  14      257.77      296.02     39.33 o 
   1  17  14      514.32      496.15     44.03 o 
   2  17  14      271.18      236.56     25.37 o 
   3  17  14      190.77      172.82     34.86 o 
  -3  18  14      164.47      138.40     25.07 o 
  -2  18  14       28.01       51.03     23.23 o 
  -1  18  14      378.28      370.75     29.32 o 
   0  18  14        4.11       51.89     49.08 o 
   1  18  14       13.92        9.58     19.65 o 
   2  18  14       12.98       -6.31     21.03 o 
  -3  19  14       31.58       34.70     24.16 o 
  -2  19  14       19.60       11.26     23.78 o 
  -1  19  14       10.14        2.16     25.76 o 
   0  19  14       71.04       34.82     54.11 o 
   1  19  14       24.06       17.73     25.66 o 
   2  19  14       14.24      -29.95     21.84 o 
  -2  20  14      532.85      560.00     59.48 o 
  -1  20  14      537.42      545.00     40.45 o 
   0  20  14        3.83       36.94     52.83 o 
   1  20  14      429.32      458.58     36.96 o 
  -1  21  14      129.78      176.99     33.47 o 
   0  21  14      709.87      744.49     84.74 o 
  -6   1  15        0.14      -24.93     28.96 o 
  -5   1  15      613.73      591.87     35.49 o 
  -4   1  15       19.20       21.20     12.66 o 
  -3   1  15      382.21      338.11     16.99 o 
  -2   1  15     2319.90     2280.66     30.15 o 
  -1   1  15      463.43      485.35     11.16 o 
   0   1  15      190.02      183.57      9.43 o 
   1   1  15      106.22      119.54      7.94 o 
   2   1  15       30.42       30.82     10.25 o 
   3   1  15      428.75      417.75     18.38 o 
   4   1  15      145.66      152.44     15.36 o 
   5   1  15       27.60       32.47     13.16 o 
  -6   2  15      533.85      520.48     44.91 o 
  -5   2  15       50.40       15.82     28.79 o 
  -4   2  15     1039.00     1026.15     27.40 o 
  -3   2  15     1487.32     1484.26     24.90 o 
  -2   2  15       31.76        4.82     10.88 o 
  -1   2  15     2243.25     2264.69     25.02 o 
   0   2  15     2717.28     2686.14     28.20 o 
   1   2  15        9.15        3.86      6.26 o 
   2   2  15     1949.02     1938.29     33.07 o 
   3   2  15      378.04      366.36     21.40 o 
   4   2  15      322.43      276.46     18.46 o 
   5   2  15      702.17      695.60     23.30 o 
  -6   3  15        2.98       23.82     32.75 o 
  -5   3  15      429.91      413.71     37.50 o 
  -4   3  15     1160.14     1073.70     28.24 o 
  -3   3  15       48.75       34.94      8.89 o 
  -2   3  15     1015.03      993.10     19.83 o 
  -1   3  15      742.11      717.53     15.06 o 
   0   3  15      342.39      338.81      9.93 o 
   1   3  15     1080.71     1194.36     18.78 o 
   2   3  15       11.00        7.15     11.03 o 
   3   3  15      127.96      129.16     14.23 o 
   4   3  15      349.55      330.42     18.37 o 
   5   3  15        4.88       -9.35     12.50 o 
  -6   4  15       40.13       24.95     37.51 o 
  -5   4  15       14.68       -5.39     26.91 o 
  -4   4  15      164.26      113.62     16.99 o 
  -3   4  15      227.59      217.41     12.28 o 
  -2   4  15        2.64       -7.97      7.95 o 
  -1   4  15      394.98      422.90     12.04 o 
   0   4  15     2230.80     2235.47     24.40 o 
   1   4  15      155.97      152.24     10.93 o 
   2   4  15     1399.24     1377.59     27.76 o 
   3   4  15      913.21      906.78     23.88 o 
   4   4  15      245.56      216.47     16.46 o 
   5   4  15      158.93      166.98     15.69 o 
  -6   5  15        9.90       75.43     33.49 o 
  -5   5  15      177.18      224.17     33.74 o 
  -4   5  15        0.36       -2.84     12.04 o 
  -3   5  15        9.68      -13.83      9.74 o 
  -2   5  15     1255.44     1197.51     24.90 o 
  -1   5  15      156.81      170.81      9.89 o 
   0   5  15     1228.53     1093.64     17.38 o 
   1   5  15     1103.71     1027.83     28.47 o 
   2   5  15      600.58      557.96     20.48 o 
   3   5  15       36.52       38.90     12.08 o 
   4   5  15      223.92      223.55     17.52 o 
   5   5  15       53.51       48.09     15.29 o 
  -5   6  15        0.29      -12.97     33.66 o 
  -4   6  15        2.07        7.15     13.82 o 
  -3   6  15      107.50      109.22     14.11 o 
  -2   6  15        6.52       -3.80     10.18 o 
  -1   6  15      625.11      603.61     14.01 o 
   0   6  15      435.34      425.26     14.56 o 
   1   6  15        4.15        1.18     11.87 o 
   2   6  15       38.69       34.72     13.60 o 
   3   6  15      219.19      224.04     19.66 o 
   4   6  15        7.73       15.57     13.57 o 
  -5   7  15      271.97      260.49     46.64 o 
  -4   7  15      873.99      797.41     27.96 o 
  -3   7  15        3.11      -18.82     16.54 o 
  -2   7  15     1816.40     1731.65     32.44 o 
  -1   7  15      800.44      829.39     20.76 o 
   0   7  15     1099.31     1158.83     23.74 o 
   1   7  15     2400.57     2454.67     47.01 o 
   2   7  15      366.99      364.97     20.28 o 
   3   7  15      892.24      911.36     46.10 o 
   4   7  15      417.37      435.51     22.33 o 
  -5   8  15       32.34       45.87     16.02 o 
  -4   8  15      662.01      631.94     28.36 o 
  -3   8  15     1129.22     1068.62     50.67 o 
  -2   8  15        0.48       -7.85     10.28 o 
  -1   8  15     3227.15     3126.34     46.37 o 
   0   8  15     2311.90     2301.99     35.46 o 
   1   8  15        0.25       -8.01     11.45 o 
   2   8  15     1915.34     1977.60     46.31 o 
   3   8  15     2649.39     2689.44    105.51 o 
   4   8  15       41.98       68.58     20.29 o 
  -5   9  15      225.31      232.29     20.61 o 
  -4   9  15      795.11      796.47     29.16 o 
  -3   9  15      536.63      538.17     23.23 o 
  -2   9  15     1595.20     1568.55     38.27 o 
  -1   9  15      464.64      460.84     20.22 o 
   0   9  15      630.60      618.82     20.91 o 
   1   9  15     1676.66     1694.32     41.89 o 
   2   9  15      243.40      227.66     19.90 o 
   3   9  15       93.56       64.55     17.50 o 
   4   9  15      278.71      257.71     24.63 o 
  -5  10  15       35.11       44.79     19.75 o 
  -4  10  15       94.51       52.45     16.49 o 
  -3  10  15      143.50      165.38     18.49 o 
  -2  10  15       10.56       17.24     12.34 o 
  -1  10  15        3.46        4.98     13.83 o 
   0  10  15      160.50      173.56     16.94 o 
   1  10  15       82.39       55.11     15.88 o 
   2  10  15        3.37       12.06     16.01 o 
   3  10  15       93.11       73.33     25.80 o 
   4  10  15        3.30        1.19     20.18 o 
  -5  11  15       26.34       28.84     14.78 o 
  -4  11  15        3.07      -13.53     15.89 o 
  -3  11  15       37.46       32.65     14.26 o 
  -2  11  15       48.58       22.57     15.18 o 
  -1  11  15       25.47       17.42     14.43 o 
   0  11  15       16.88       -8.26     17.78 o 
   1  11  15      404.37      393.07     27.77 o 
   2  11  15       70.59       40.54     17.17 o 
   3  11  15       64.30       75.07     29.04 o 
   4  11  15       20.90       -3.57     19.64 o 
  -5  12  15        2.33       -8.14     18.55 o 
  -4  12  15      418.00      506.57     27.74 o 
  -3  12  15      227.75      243.59     22.04 o 
  -2  12  15       90.81       51.87     16.37 o 
  -1  12  15     1320.04     1274.82     39.06 o 
   0  12  15      967.74     1047.36     43.41 o 
   1  12  15        2.43        1.33     14.36 o 
   2  12  15      488.35      554.55     61.66 o 
   3  12  15      111.65      119.88     23.67 o 
   4  12  15       40.60       18.11     21.27 o 
  -4  13  15      666.59      659.54     34.02 o 
  -3  13  15       36.01       14.62     15.67 o 
  -2  13  15      963.24      987.90     32.51 o 
  -1  13  15      120.29      110.64     19.31 o 
   0  13  15      327.56      367.57     29.83 o 
   1  13  15     2395.60     2504.82     49.86 o 
   2  13  15      204.49      183.63     25.58 o 
   3  13  15      248.60      267.50     30.28 o 
  -4  14  15      643.21      695.85     30.13 o 
  -3  14  15      717.45      717.58     35.32 o 
  -2  14  15      360.75      367.61     41.94 o 
  -1  14  15     1243.60     1250.88     40.93 o 
   0  14  15      842.70      934.03     41.46 o 
   1  14  15        0.72       21.07     15.98 o 
   2  14  15      872.23      873.52     54.45 o 
   3  14  15      481.09      417.36     32.22 o 
  -4  15  15       98.21      106.17     23.06 o 
  -3  15  15       36.11       -5.89     20.12 o 
  -2  15  15      301.68      280.77     29.95 o 
  -1  15  15      248.46      236.98     26.69 o 
   0  15  15        4.10       16.76     22.71 o 
   1  15  15      967.40     1029.05     34.06 o 
   2  15  15        3.78       -6.19     19.22 o 
   3  15  15        8.92       -2.82     21.35 o 
  -4  16  15       99.46       96.28     23.99 o 
  -3  16  15      210.83      199.94     25.77 o 
  -2  16  15       59.50       26.09     21.39 o 
  -1  16  15      264.74      263.88     26.20 o 
   0  16  15       43.62       59.18     30.77 o 
   1  16  15       83.29       54.54     20.55 o 
   2  16  15       68.31       71.38     22.19 o 
   3  16  15       25.99        5.88     24.01 o 
  -3  17  15        6.75       -0.89     22.33 o 
  -2  17  15       55.60       60.16     26.37 o 
  -1  17  15       81.76       72.22     22.45 o 
   0  17  15      237.17      193.09     73.74 o 
   1  17  15      201.30      223.61     24.44 o 
   2  17  15      449.70      526.17     31.78 o 
  -3  18  15      616.39      709.21     37.35 o 
  -2  18  15       13.86       15.96     23.47 o 
  -1  18  15      178.75      162.74     26.77 o 
   0  18  15      572.56      659.36     76.20 o 
   1  18  15       39.07       19.85     21.06 o 
   2  18  15      155.68      149.15     24.75 o 
  -2  19  15      677.02      750.61     40.22 o 
  -1  19  15      354.56      323.75     30.33 o 
   0  19  15      216.98      293.67     63.04 o 
   1  19  15      232.83      248.80     32.55 o 
  -1  20  15      446.13      465.78     40.23 o 
   0  20  15      226.38       99.78     58.94 o 
  -5   0  16      343.56      370.48     47.68 o 
  -4   0  16      169.93      213.99     23.93 o 
  -3   0  16      964.51      886.23     37.28 o 
  -2   0  16     2450.94     2451.44     53.56 o 
  -1   0  16       20.36       23.88     14.42 o 
   0   0  16     3049.36     3043.06     53.67 o 
   1   0  16     5439.91     5261.62     79.97 o 
   2   0  16       23.38       34.99     23.19 o 
   3   0  16     1435.69     1428.20     56.81 o 
   4   0  16      976.22     1106.47     64.22 o 
  -5   1  16       15.61        3.49     23.71 o 
  -4   1  16     1165.61     1198.45     30.43 o 
  -3   1  16      543.34      535.91     25.69 o 
  -2   1  16      425.04      419.08     16.81 o 
  -1   1  16     2289.04     2269.94     34.92 o 
   0   1  16      860.93      890.54     20.27 o 
   1   1  16     1260.77     1225.82     23.02 o 
   2   1  16     1549.87     1576.70     30.41 o 
   3   1  16      148.98      124.72     14.78 o 
   4   1  16      427.43      442.29     20.77 o 
  -5   2  16      167.72      181.16     28.32 o 
  -4   2  16        1.00      -15.06     12.87 o 
  -3   2  16      352.43      309.30     18.11 o 
  -2   2  16        6.08       -1.14     11.22 o 
  -1   2  16      150.92      152.00     12.44 o 
   0   2  16        5.84       14.62      8.65 o 
   1   2  16       52.27       23.78      9.51 o 
   2   2  16      172.36      156.50     13.03 o 
   3   2  16       24.59       19.73     12.38 o 
   4   2  16      262.20      262.77     18.13 o 
  -5   3  16       19.73       25.17     29.31 o 
  -4   3  16       15.66        8.48     18.11 o 
  -3   3  16      591.31      574.66     21.78 o 
  -2   3  16        5.97       -2.19     11.01 o 
  -1   3  16     1463.26     1506.32     32.71 o 
   0   3  16       57.40       53.09      9.41 o 
   1   3  16      162.10      172.34     13.83 o 
   2   3  16      560.95      519.20     18.45 o 
   3   3  16       13.03       19.77     12.70 o 
   4   3  16       13.88        7.33     13.79 o 
  -5   4  16      213.38      142.33     43.01 o 
  -4   4  16       42.79       45.93     15.51 o 
  -3   4  16      102.44       83.00     14.41 o 
  -2   4  16      492.31      452.51     18.34 o 
  -1   4  16       73.11       74.18     11.14 o 
   0   4  16     1092.65     1118.85     21.51 o 
   1   4  16      209.76      240.59     17.92 o 
   2   4  16        3.68        8.95     10.60 o 
   3   4  16      945.95      959.89     27.39 o 
   4   4  16      648.10      616.81     23.12 o 
  -5   5  16      115.85      148.26     29.39 o 
  -4   5  16     1080.13     1075.46     32.06 o 
  -3   5  16      202.55      198.08     16.52 o 
  -2   5  16      438.34      447.78     19.42 o 
  -1   5  16     1836.12     1863.66     41.29 o 
   0   5  16       22.62       48.16     10.17 o 
   1   5  16      603.13      568.28     22.85 o 
   2   5  16     1595.78     1627.47     31.44 o 
   3   5  16      234.42      237.96     16.86 o 
   4   5  16       48.94       78.13     16.18 o 
  -5   6  16      190.40      187.90     14.98 o 
  -4   6  16        1.45        7.90     14.92 o 
  -3   6  16     1314.76     1269.93     31.04 o 
  -2   6  16     2609.71     2563.81     48.49 o 
  -1   6  16       31.29       33.31     12.18 o 
   0   6  16     1227.26     1212.60     23.81 o 
   1   6  16     1002.47      955.02     29.50 o 
   2   6  16        0.23       -6.58     14.64 o 
   3   6  16     1246.34     1224.37     30.67 o 
   4   6  16      154.64      148.42     16.80 o 
  -5   7  16        0.76       11.16     13.31 o 
  -4   7  16       56.98       64.08     19.92 o 
  -3   7  16      205.27      199.63     18.37 o 
  -2   7  16       21.53       25.18     13.17 o 
  -1   7  16     1138.57     1131.13     28.94 o 
   0   7  16       39.74       27.52     11.57 o 
   1   7  16        7.12        7.77     14.88 o 
   2   7  16      163.35      177.69     19.77 o 
   3   7  16       74.13       91.00     18.18 o 
   4   7  16      132.22      157.07     18.37 o 
  -5   8  16      478.10      475.53     23.56 o 
  -4   8  16       20.40        2.36     17.82 o 
  -3   8  16       36.75       28.55     13.98 o 
  -2   8  16       80.16       69.54     14.10 o 
  -1   8  16      198.89      195.33     16.07 o 
   0   8  16       59.71       64.11     19.74 o 
   1   8  16       66.09       20.91     15.69 o 
   2   8  16      207.84      198.33     19.90 o 
   3   8  16       98.80       65.42     22.04 o 
   4   8  16        0.44       -4.91     19.37 o 
  -5   9  16        0.27      -12.67     14.96 o 
  -4   9  16      353.83      323.68     22.19 o 
  -3   9  16      266.02      279.83     21.78 o 
  -2   9  16      222.83      202.62     17.12 o 
  -1   9  16      137.84      153.48     15.60 o 
   0   9  16      168.15      212.14     24.29 o 
   1   9  16      190.88      164.53     23.77 o 
   2   9  16      189.52      199.34     20.35 o 
   3   9  16        6.09      -15.65     23.84 o 
   4   9  16      184.31      174.37     36.54 o 
  -5  10  16      426.85      470.88     31.59 o 
  -4  10  16        0.56      -16.53     16.31 o 
  -3  10  16      540.06      501.15     24.74 o 
  -2  10  16     1194.64     1131.69     28.11 o 
  -1  10  16      232.85      286.54     20.34 o 
   0  10  16     1624.86     1612.07     51.09 o 
   1  10  16     1271.11     1377.56     35.49 o 
   2  10  16       22.77       43.98     17.48 o 
   3  10  16      502.91      489.80     34.91 o 
   4  10  16      124.21      137.48     24.35 o 
  -4  11  16      143.09       99.50     19.18 o 
  -3  11  16      151.79      143.71     19.28 o 
  -2  11  16      415.40      422.08     22.32 o 
  -1  11  16     1591.87     1696.50     62.21 o 
   0  11  16     1054.26     1114.92     43.64 o 
   1  11  16      871.63      892.46     30.31 o 
   2  11  16      460.35      459.09     37.05 o 
   3  11  16       12.97        1.40     20.73 o 
  -4  12  16      261.48      299.93     23.50 o 
  -3  12  16      717.45      733.28     33.23 o 
  -2  12  16      936.62      933.97     28.70 o 
  -1  12  16      117.02      102.65     18.14 o 
   0  12  16      318.00      292.36     27.67 o 
   1  12  16     1102.71     1151.91     34.45 o 
   2  12  16       92.55      108.83     20.01 o 
   3  12  16      475.96      460.90     37.81 o 
  -4  13  16      589.58      654.72     33.49 o 
  -3  13  16      117.03      113.94     18.26 o 
  -2  13  16      101.32       66.13     20.43 o 
  -1  13  16        3.12       25.06     14.58 o 
   0  13  16        6.88        6.54     21.06 o 
   1  13  16       74.34       58.53     17.33 o 
   2  13  16      128.52      130.59     61.60 o 
   3  13  16       49.40       67.43     24.24 o 
  -4  14  16        0.96       13.50     19.55 o 
  -3  14  16      231.59      234.96     21.00 o 
  -2  14  16      640.50      650.98     32.97 o 
  -1  14  16        7.27       -8.48     21.15 o 
   0  14  16       72.58       89.43     24.93 o 
   1  14  16       39.20       71.89     18.13 o 
   2  14  16      120.03       99.53     24.76 o 
   3  14  16      159.69      164.75     27.49 o 
  -3  15  16      309.48      317.86     24.67 o 
  -2  15  16      267.81      209.34     26.44 o 
  -1  15  16     1234.99     1154.16     41.82 o 
   0  15  16       23.31        1.35     22.41 o 
   1  15  16      171.04      176.08     23.02 o 
   2  15  16      793.60      929.31     93.12 o 
  -3  16  16     1209.98     1305.35     40.61 o 
  -2  16  16      967.54     1014.98     40.87 o 
  -1  16  16        5.37       21.39     21.44 o 
   0  16  16      852.21      967.01     94.38 o 
   1  16  16     1265.21     1372.49     44.88 o 
   2  16  16      156.25      149.94     30.52 o 
  -3  17  16      247.39      304.55     30.05 o 
  -2  17  16       56.26       58.86     25.03 o 
  -1  17  16      391.76      397.41     30.95 o 
   0  17  16       14.10       75.15     35.19 o 
   1  17  16      226.89      239.45     36.93 o 
  -2  18  16       46.42        9.81     24.36 o 
  -1  18  16        7.61       -8.42     23.94 o 
   0  18  16      105.11       68.41     54.35 o 
   1  18  16      120.81      121.26     28.31 o 
  -1  19  16        2.56      -39.65     23.59 o 
   0  19  16        1.83       24.91     52.09 o 
  -5   1  17       33.70        5.04     13.93 o 
  -4   1  17        1.63      -18.95     13.80 o 
  -3   1  17       77.06       76.31     15.07 o 
  -2   1  17      102.00       92.91     14.56 o 
  -1   1  17      310.88      307.06     15.45 o 
   0   1  17      350.42      386.16     15.97 o 
   1   1  17      200.75      223.75     16.25 o 
   2   1  17      247.44      296.18     20.16 o 
   3   1  17      162.95      122.48     15.30 o 
   4   1  17       12.65       18.21     14.45 o 
  -5   2  17      189.72      194.54     20.85 o 
  -4   2  17     1383.04     1335.26     33.37 o 
  -3   2  17      433.34      454.37     21.21 o 
  -2   2  17      903.94      916.30     26.88 o 
  -1   2  17      952.63     1006.30     23.68 o 
   0   2  17       60.64       78.51     12.44 o 
   1   2  17     2139.52     2209.41     52.14 o 
   2   2  17     1162.95     1195.08     29.23 o 
   3   2  17       33.82       35.91     14.13 o 
   4   2  17      817.76      857.69     27.84 o 
  -5   3  17      235.95      228.28     28.27 o 
  -4   3  17      598.51      612.10     23.88 o 
  -3   3  17     1100.21     1097.66     29.70 o 
  -2   3  17      702.00      697.25     23.60 o 
  -1   3  17      386.67      389.22     18.00 o 
   0   3  17     2088.88     2148.85     41.04 o 
   1   3  17       34.09       29.76     14.04 o 
   2   3  17      459.32      475.55     18.59 o 
   3   3  17     1092.25     1137.82     29.41 o 
   4   3  17       17.89        1.34     14.17 o 
  -5   4  17       51.14       33.82     27.16 o 
  -4   4  17      207.17      212.27     18.20 o 
  -3   4  17       43.72       38.22     14.56 o 
  -2   4  17     1207.46     1203.15     30.34 o 
  -1   4  17     1425.35     1429.47     35.24 o 
   0   4  17       12.14        7.07     15.07 o 
   1   4  17      639.61      582.05     24.26 o 
   2   4  17      498.35      483.50     20.17 o 
   3   4  17      107.30      145.38     24.08 o 
   4   4  17      249.32      252.83     18.65 o 
  -5   5  17       25.76       56.33     28.11 o 
  -4   5  17       52.59       29.66     15.03 o 
  -3   5  17      205.53      198.88     17.50 o 
  -2   5  17        5.35       -6.95     14.39 o 
  -1   5  17       69.75       73.91     15.60 o 
   0   5  17      252.57      209.57     22.73 o 
   1   5  17      145.20      148.33     18.34 o 
   2   5  17        9.93      -21.25     13.48 o 
   3   5  17       13.72        0.80     13.25 o 
   4   5  17       15.63       33.76     15.43 o 
  -5   6  17      141.30      133.61     25.44 o 
  -4   6  17      101.96       70.71     17.39 o 
  -3   6  17       22.57       -0.77     13.81 o 
  -2   6  17       31.51       29.15     13.66 o 
  -1   6  17      366.56      376.62     21.75 o 
   0   6  17       73.73       61.15     21.85 o 
   1   6  17      479.60      480.25     24.94 o 
   2   6  17      233.11      257.08     24.74 o 
   3   6  17       36.82       18.36     15.44 o 
   4   6  17      131.79      169.71     24.62 o 
  -5   7  17        7.57       18.32     14.55 o 
  -4   7  17       35.59       59.54     17.40 o 
  -3   7  17     1463.39     1435.31     36.08 o 
  -2   7  17      275.64      273.80     18.50 o 
  -1   7  17      552.98      510.07     38.09 o 
   0   7  17      971.46      974.51     41.88 o 
   1   7  17       81.41       77.89     17.83 o 
   2   7  17      691.06      611.24     28.57 o 
   3   7  17       16.17        3.48     15.80 o 
   4   7  17        2.99      -19.43     17.60 o 
  -5   8  17      847.01      898.53     31.82 o 
  -4   8  17      999.60      981.25     32.86 o 
  -3   8  17       87.13       42.83     14.42 o 
  -2   8  17      507.19      484.49     21.67 o 
  -1   8  17     1855.67     1766.14     36.95 o 
   0   8  17      154.49      145.14     22.38 o 
   1   8  17      983.98      940.63     35.86 o 
   2   8  17     1258.94     1340.81     40.54 o 
   3   8  17        7.74        2.72     18.49 o 
  -4   9  17      172.55      162.16     22.61 o 
  -3   9  17      714.66      728.39     28.34 o 
  -2   9  17      179.52      163.75     17.15 o 
  -1   9  17      741.84      732.27     25.48 o 
   0   9  17     2594.03     2693.92     68.51 o 
   1   9  17      709.45      731.39     30.70 o 
   2   9  17      352.57      401.28     36.53 o 
   3   9  17      594.13      585.94     42.31 o 
  -4  10  17        5.23       -5.45     20.32 o 
  -3  10  17       84.91       40.19     18.43 o 
  -2  10  17      196.74      204.78     18.19 o 
  -1  10  17      544.94      539.58     23.37 o 
   0  10  17       21.13       -3.87     20.38 o 
   1  10  17      315.90      305.50     23.97 o 
   2  10  17      322.74      273.46     24.34 o 
   3  10  17        3.00        0.73     26.35 o 
  -4  11  17       24.12        0.37     18.46 o 
  -3  11  17       72.40       80.71     19.81 o 
  -2  11  17       76.28       64.27     17.66 o 
  -1  11  17      230.37      266.75     19.85 o 
   0  11  17      500.36      465.59     32.63 o 
   1  11  17       12.69       -2.42     18.37 o 
   2  11  17       53.11       14.70     19.91 o 
   3  11  17       74.01      101.02     24.54 o 
  -4  12  17      458.86      435.80     26.57 o 
  -3  12  17        6.12       11.81     18.57 o 
  -2  12  17      585.69      553.78     27.05 o 
  -1  12  17      692.62      736.87     29.51 o 
   0  12  17       14.66       10.43     21.93 o 
   1  12  17     1140.76     1277.88     49.28 o 
   2  12  17     1049.68     1154.20     41.88 o 
   3  12  17        1.61       -4.00     23.12 o 
  -4  13  17        2.77      -14.84     19.38 o 
  -3  13  17     1393.66     1360.28     40.11 o 
  -2  13  17      121.42       83.80     19.83 o 
  -1  13  17      797.37      790.30     34.92 o 
   0  13  17     1071.03     1093.16     46.83 o 
   1  13  17       28.26       26.59     17.36 o 
   2  13  17      273.09      289.80     45.87 o 
  -3  14  17        0.60      -29.50     17.00 o 
  -2  14  17      635.81      697.36     30.72 o 
  -1  14  17      534.48      544.27     36.98 o 
   0  14  17       20.08       38.54     24.11 o 
   1  14  17      375.20      430.07     25.58 o 
   2  14  17      228.43      264.66     42.56 o 
  -3  15  17      151.61      198.40     23.92 o 
  -2  15  17       61.25       69.22     24.43 o 
  -1  15  17      117.07      151.92     25.18 o 
   0  15  17      226.04      234.30     32.20 o 
   1  15  17        5.59       14.26     20.67 o 
   2  15  17        1.15      -20.98     23.39 o 
  -2  16  17      119.50       54.47     24.49 o 
  -1  16  17       23.70       54.82     23.21 o 
   0  16  17       66.56       48.42     34.21 o 
   1  16  17       69.84       28.05     21.64 o 
  -2  17  17       24.96       44.43     29.79 o 
  -1  17  17      169.53      181.14     27.72 o 
   0  17  17      412.48      472.42     53.39 o 
   1  17  17       41.41       55.19     22.64 o 
  -5   0  18       62.14       10.57     20.63 o 
  -4   0  18      294.06      310.53     34.78 o 
  -3   0  18      377.72      420.69     31.46 o 
  -2   0  18       27.11       12.90     19.68 o 
  -1   0  18      428.87      420.71     34.98 o 
   0   0  18      703.43      764.10     45.96 o 
   1   0  18      374.66      385.28     28.08 o 
   2   0  18     1529.71     1457.11    126.81 o 
   3   0  18      879.69      823.33     37.35 o 
   4   0  18      137.99      140.46     52.21 o 
  -5   1  18      369.23      364.92     19.62 o 
  -4   1  18       93.40       80.72     16.46 o 
  -3   1  18      339.92      339.33     20.42 o 
  -2   1  18      979.94      998.98     28.62 o 
  -1   1  18      383.85      382.89     20.03 o 
   0   1  18      920.53      900.40     39.66 o 
   1   1  18     1226.50     1177.87     36.76 o 
   2   1  18      125.95      133.08     19.09 o 
   3   1  18      577.29      616.01     28.47 o 
   4   1  18      156.15      137.65     17.50 o 
  -5   2  18        1.29      -12.44     14.10 o 
  -4   2  18      109.65      102.47     16.99 o 
  -3   2  18     1139.61     1110.74     30.55 o 
  -2   2  18        4.09       -6.01     13.83 o 
  -1   2  18      978.97      972.44     28.32 o 
   0   2  18      474.93      598.58     33.67 o 
   1   2  18       10.96       24.12     14.52 o 
   2   2  18       64.78       65.32     17.64 o 
   3   2  18       97.60       80.35     15.51 o 
   4   2  18       39.57       10.56     15.09 o 
  -5   3  18        6.61      -27.91     14.71 o 
  -4   3  18       47.25       48.47     16.11 o 
  -3   3  18       11.20       -4.16     14.27 o 
  -2   3  18       40.60       42.49     14.45 o 
  -1   3  18       15.44       13.65     13.77 o 
   0   3  18       54.55       73.30     25.88 o 
   1   3  18      216.89      212.99     22.70 o 
   2   3  18       23.93       11.27     17.15 o 
   3   3  18        1.55       -6.66     13.77 o 
  -5   4  18      150.53      118.98     17.43 o 
  -4   4  18      221.64      196.76     28.53 o 
  -3   4  18      142.22      120.20     16.73 o 
  -2   4  18       35.75       18.47     18.69 o 
  -1   4  18     1231.74     1218.28     33.66 o 
   0   4  18      541.24      559.81     40.26 o 
   1   4  18       13.10       11.03     17.15 o 
   2   4  18     1134.96     1187.32     41.15 o 
   3   4  18      660.22      767.75     26.20 o 
  -5   5  18      757.04      715.60     33.09 o 
  -4   5  18       49.66       37.06     16.13 o 
  -3   5  18     1203.64     1189.37     32.39 o 
  -2   5  18     2722.23     2645.01     76.97 o 
  -1   5  18      275.57      287.06     22.68 o 
   0   5  18      766.43      769.17     46.65 o 
   1   5  18     2200.92     2092.40     53.09 o 
   2   5  18      127.10      168.10     23.81 o 
   3   5  18      499.43      554.55     23.63 o 
  -4   6  18      497.19      527.41     26.00 o 
  -3   6  18      844.82      867.98     28.35 o 
  -2   6  18        4.87        0.18     14.19 o 
  -1   6  18     1088.26     1132.41     33.88 o 
   0   6  18     1158.28     1185.71     55.63 o 
   1   6  18        5.32       -6.24     23.17 o 
   2   6  18      574.33      604.16     29.43 o 
   3   6  18      123.20      106.89     18.34 o 
  -4   7  18        7.36        2.73     17.34 o 
  -3   7  18       59.82       50.11     16.17 o 
  -2   7  18      104.23      120.36     16.92 o 
  -1   7  18      192.42      185.53     19.12 o 
   0   7  18       43.16       61.13     27.33 o 
   1   7  18      206.34      163.78     21.00 o 
   2   7  18        2.09      -19.53     17.61 o 
   3   7  18       27.69       29.45     19.30 o 
  -4   8  18        9.52        8.25     17.88 o 
  -3   8  18      144.64      128.75     19.30 o 
  -2   8  18      440.85      424.56     24.35 o 
  -1   8  18        1.26      -20.95     15.38 o 
   0   8  18       25.11       12.31     30.31 o 
   1   8  18      186.29      192.86     21.66 o 
   2   8  18       13.79       19.72     18.40 o 
   3   8  18      141.98      144.24     27.12 o 
  -4   9  18       81.71       64.41     19.50 o 
  -3   9  18      218.04      227.06     21.51 o 
  -2   9  18      815.64      826.76     30.56 o 
  -1   9  18      137.86      165.02     18.07 o 
   0   9  18       51.74       19.45     22.22 o 
   1   9  18      142.22      156.67     21.29 o 
   2   9  18        0.95       -2.23     18.57 o 
   3   9  18       40.38       73.83     21.26 o 
  -4  10  18      356.36      362.55     25.05 o 
  -3  10  18      877.30      911.96     33.24 o 
  -2  10  18      297.34      316.86     23.37 o 
  -1  10  18      897.33      900.00     29.13 o 
   0  10  18     1244.08     1315.78     50.26 o 
   1  10  18        2.33       -8.62     18.15 o 
   2  10  18      990.64     1111.51     43.80 o 
   3  10  18      602.03      603.77     50.27 o 
  -4  11  18      295.29      319.34     24.72 o 
  -3  11  18       94.17       78.66     20.50 o 
  -2  11  18     1589.36     1613.03     47.37 o 
  -1  11  18      267.91      237.75     20.25 o 
   0  11  18      534.54      587.12     36.79 o 
   1  11  18      779.89      862.62     35.05 o 
   2  11  18       86.65       69.87     21.45 o 
  -3  12  18      330.48      319.66     25.47 o 
  -2  12  18       94.56       90.40     20.71 o 
  -1  12  18      114.83       94.22     18.08 o 
   0  12  18      670.08      711.55     39.99 o 
   1  12  18       93.00      100.44     21.60 o 
   2  12  18       77.62       71.50     22.05 o 
  -3  13  18       68.11       67.77     21.27 o 
  -2  13  18        1.99        1.68     19.17 o 
  -1  13  18      174.54      196.72     22.64 o 
   0  13  18       10.76       20.90     41.51 o 
   1  13  18        1.75       -5.10     23.65 o 
   2  13  18       92.50      196.18     39.73 o 
  -3  14  18      142.78       98.98     25.72 o 
  -2  14  18       31.87       39.34     20.52 o 
  -1  14  18       14.50       33.89     30.77 o 
   0  14  18       96.63      103.59     51.54 o 
   1  14  18        3.07      -23.69     20.23 o 
  -2  15  18      511.42      500.23     29.59 o 
  -1  15  18       53.01       40.83     23.91 o 
   0  15  18      188.40      215.13     31.24 o 
   1  15  18       52.07       34.33     25.33 o 
  -1  16  18      577.98      617.38     36.45 o 
   0  16  18      832.81     1009.03     60.58 o 
  -4   1  19      238.00      255.11     20.62 o 
  -3   1  19        3.26       17.99     16.03 o 
  -2   1  19        3.84       11.88     14.91 o 
  -1   1  19       92.11       68.18     18.79 o 
   0   1  19       48.64      104.29     44.10 o 
   1   1  19      266.14      281.82     23.35 o 
   2   1  19      437.21      502.50     27.98 o 
   3   1  19      226.70      220.40     18.67 o 
  -4   2  19       78.54       55.88     21.07 o 
  -3   2  19      846.24      891.15     31.90 o 
  -2   2  19     1353.30     1355.49     33.47 o 
  -1   2  19       83.23      143.41     24.12 o 
   0   2  19      880.31      899.21     50.99 o 
   1   2  19      963.75     1007.48     36.32 o 
   2   2  19       11.52        3.27     23.29 o 
   3   2  19      555.71      595.72     24.19 o 
  -4   3  19     1057.77     1078.20     37.33 o 
  -3   3  19      378.91      366.89     21.96 o 
  -2   3  19      569.40      555.53     23.70 o 
  -1   3  19     2433.33     2439.90     49.45 o 
   0   3  19      189.87      165.16     36.89 o 
   1   3  19      444.02      455.97     25.91 o 
   2   3  19     1215.40     1221.53     45.81 o 
   3   3  19        2.56       11.18     15.13 o 
  -4   4  19      147.55      150.26     18.80 o 
  -3   4  19      104.92      112.44     18.17 o 
  -2   4  19      295.85      272.01     19.55 o 
  -1   4  19       57.60       57.55     16.96 o 
   0   4  19     1116.16     1029.49     53.11 o 
   1   4  19      711.51      729.52     31.68 o 
   2   4  19       20.25       39.15     18.97 o 
   3   4  19      231.10      206.22     18.56 o 
  -4   5  19       22.89       24.71     16.74 o 
  -3   5  19      159.95      159.80     19.15 o 
  -2   5  19        2.41       -8.12     16.01 o 
  -1   5  19       52.70       70.04     17.48 o 
   0   5  19       16.43       31.43     27.20 o 
   1   5  19      173.42      195.08     22.30 o 
   2   5  19        3.49        1.43     18.33 o 
   3   5  19        1.29      -33.61     23.36 o 
  -4   6  19       90.72       92.58     20.12 o 
  -3   6  19        3.92       25.07     16.19 o 
  -2   6  19      245.12      284.17     22.25 o 
  -1   6  19       63.84       45.16     17.31 o 
   0   6  19      496.60      488.50     42.16 o 
   1   6  19      237.52      203.86     22.61 o 
   2   6  19        0.81        3.76     18.12 o 
   3   6  19      113.29       90.80     21.60 o 
  -4   7  19      245.10      224.44     22.54 o 
  -3   7  19       77.57       79.56     17.99 o 
  -2   7  19      687.56      722.68     35.04 o 
  -1   7  19      765.94      851.85     30.84 o 
   0   7  19        5.57       13.58     45.06 o 
   1   7  19     1116.07     1226.92     44.27 o 
   2   7  19      248.67      167.86     28.83 o 
   3   7  19        7.40        3.75     19.84 o 
  -4   8  19       37.01       35.84     23.09 o 
  -3   8  19      346.36      288.46     23.29 o 
  -2   8  19      745.90      780.79     30.92 o 
  -1   8  19        1.92        7.18     17.34 o 
   0   8  19      825.42      888.82     53.31 o 
   1   8  19      530.36      536.37     29.41 o 
   2   8  19       24.01       14.83     23.51 o 
  -4   9  19      581.37      642.91     30.14 o 
  -3   9  19      341.76      319.93     24.35 o 
  -2   9  19      620.30      655.10     44.74 o 
  -1   9  19      660.33      663.86     29.33 o 
   0   9  19       80.15       76.14     31.07 o 
   1   9  19      292.97      326.28     39.60 o 
   2   9  19      983.54     1036.09     50.45 o 
  -3  10  19       39.85       38.25     19.68 o 
  -2  10  19      404.75      437.85     27.08 o 
  -1  10  19        9.69      -12.82     15.30 o 
   0  10  19       89.36      110.85     33.00 o 
   1  10  19      223.61      239.31     33.75 o 
   2  10  19       15.79       29.99     20.63 o 
  -3  11  19        2.70       -4.32     19.93 o 
  -2  11  19       38.58       29.07     21.61 o 
  -1  11  19       36.35       14.88     16.42 o 
   0  11  19      138.86      108.52     26.33 o 
   1  11  19      230.77      303.34     26.76 o 
   2  11  19      229.33      278.65     26.31 o 
  -3  12  19      275.39      213.66     35.45 o 
  -2  12  19      183.95      172.52     26.13 o 
  -1  12  19        0.41        7.87     21.63 o 
   0  12  19      450.65      520.67     37.61 o 
   1  12  19      353.00      456.99     30.21 o 
  -2  13  19      144.38      163.03     23.43 o 
  -1  13  19     1118.81     1138.92     40.40 o 
   0  13  19      327.86      403.75     36.27 o 
   1  13  19      215.02      225.12     26.12 o 
  -2  14  19      285.71      269.56     26.00 o 
  -1  14  19       65.21       35.17     21.52 o 
   0  14  19      971.90     1033.45     70.60 o 
  -1  15  19      268.54      263.32     26.64 o 
  -4   0  20       18.51      -10.41     23.90 o 
  -3   0  20      270.99      268.24     30.59 o 
  -2   0  20      732.09      765.04     39.28 o 
  -1   0  20     1163.92     1219.38     58.42 o 
   0   0  20       48.26       28.76     38.47 o 
   1   0  20      902.98      951.35     51.29 o 
   2   0  20      469.87      478.63     39.43 o 
   3   0  20      163.98      220.57     34.85 o 
  -4   1  20      473.56      455.33     32.42 o 
  -3   1  20      590.17      623.11     26.77 o 
  -2   1  20      143.25      148.94     18.79 o 
  -1   1  20     1543.74     1693.12     71.83 o 
   0   1  20     1131.14     1104.30    110.81 o 
   1   1  20      190.39      216.62     22.36 o 
   2   1  20       63.78       42.22     21.38 o 
  -4   2  20      271.35      278.81     22.06 o 
  -3   2  20       25.36       21.43     16.97 o 
  -2   2  20      117.00      124.32     19.98 o 
  -1   2  20       75.56       80.35     35.89 o 
   0   2  20       16.62       38.30     28.28 o 
   1   2  20      163.17      137.82     22.44 o 
   2   2  20      140.36      147.55     22.34 o 
  -4   3  20      104.63       87.16     19.07 o 
  -3   3  20      188.44      141.30     19.44 o 
  -2   3  20      109.54       94.61     19.20 o 
  -1   3  20      167.85      184.43     22.87 o 
   0   3  20      429.55      479.88     42.20 o 
   1   3  20        2.87        6.93     17.40 o 
   2   3  20       11.03       -7.42     18.94 o 
  -4   4  20       11.46       -8.61     16.84 o 
  -3   4  20       32.35       36.99     17.64 o 
  -2   4  20      815.02      772.04     30.52 o 
  -1   4  20      226.18      242.45     24.24 o 
   0   4  20        4.61       59.59     27.99 o 
   1   4  20      659.96      742.75     49.83 o 
   2   4  20       26.47       11.97     18.75 o 
  -4   5  20        3.77       27.07     19.17 o 
  -3   5  20      940.96      973.73     42.73 o 
  -2   5  20       39.31       43.64     18.99 o 
  -1   5  20      588.27      657.71     43.85 o 
   0   5  20     2135.46     2232.77     87.85 o 
   1   5  20      241.88      259.91     23.93 o 
   2   5  20      444.62      485.01     31.40 o 
  -3   6  20      181.71      170.25     23.87 o 
  -2   6  20      268.55      203.33     22.04 o 
  -1   6  20     1009.88     1053.62     37.64 o 
   0   6  20        5.92       27.53     28.19 o 
   1   6  20     1225.33     1336.10     46.80 o 
   2   6  20      298.39      353.41     26.66 o 
  -3   7  20      602.40      646.26     27.76 o 
  -2   7  20      270.18      287.65     23.83 o 
  -1   7  20        6.28       12.55     17.79 o 
   0   7  20      176.15      186.86     35.62 o 
   1   7  20        8.12       -1.14     19.16 o 
   2   7  20       15.75        9.37     20.18 o 
  -3   8  20        0.33       -5.25     25.12 o 
  -2   8  20        2.65       -5.68     18.29 o 
  -1   8  20       15.44       38.29     18.79 o 
   0   8  20      171.73      220.84     36.81 o 
   1   8  20        2.72       22.93     19.85 o 
   2   8  20        7.51      -11.16     20.46 o 
  -3   9  20      252.89      293.73     27.24 o 
  -2   9  20      260.45      288.88     25.00 o 
  -1   9  20       56.99       10.58     18.93 o 
   0   9  20      621.51      671.38     50.82 o 
   1   9  20      360.66      406.16     30.21 o 
   2   9  20      121.66      118.69     23.88 o 
  -3  10  20       39.39       41.73     22.96 o 
  -2  10  20      470.11      512.30     28.88 o 
  -1  10  20      491.87      557.64     28.99 o 
   0  10  20       50.51      112.46     33.87 o 
   1  10  20      148.20       97.42     25.00 o 
  -2  11  20       68.20       65.27     23.84 o 
  -1  11  20      273.61      301.25     25.98 o 
   0  11  20      181.14      117.24     58.35 o 
   1  11  20        3.24        1.64     21.47 o 
  -2  12  20      114.57       93.14     27.81 o 
  -1  12  20      851.75      854.74     31.66 o 
   0  12  20        0.27      -13.85     34.18 o 
  -1  13  20       87.79       74.55     22.29 o 
  -3   1  21       31.05       28.99     21.17 o 
  -2   1  21      573.98      573.82     31.66 o 
  -1   1  21       93.91      132.86     23.89 o 
   0   1  21      293.99      343.45     83.43 o 
   1   1  21      571.42      603.55     31.47 o 
   2   1  21      587.68      695.82     33.74 o 
  -3   2  21      556.39      538.31     26.69 o 
  -2   2  21        1.12       -2.75     18.41 o 
  -1   2  21      687.85      605.77     32.01 o 
   0   2  21      878.10      944.39     56.47 o 
   1   2  21       45.98       56.76     25.44 o 
   2   2  21     1241.39     1398.10     83.59 o 
  -3   3  21      514.21      548.53     26.90 o 
  -2   3  21     1318.55     1382.12     42.17 o 
  -1   3  21       10.18        8.33     23.29 o 
   0   3  21      754.90      840.42     53.81 o 
   1   3  21      819.41      904.12     51.37 o 
   2   3  21      116.85      157.43     27.65 o 
  -3   4  21      239.07      294.99     35.66 o 
  -2   4  21       48.20       32.35     20.00 o 
  -1   4  21       58.39       81.85     22.04 o 
   0   4  21      253.01      263.98     38.44 o 
   1   4  21      183.42      218.59     24.37 o 
   2   4  21      980.55     1067.15     57.97 o 
  -3   5  21       29.40       29.36     19.04 o 
  -2   5  21      306.97      332.47     25.36 o 
  -1   5  21        4.58        2.88     20.50 o 
   0   5  21       28.50       -9.25     29.14 o 
   1   5  21      135.01      173.71     25.93 o 
  -3   6  21      252.96      206.06     24.15 o 
  -2   6  21       52.56       65.60     20.50 o 
  -1   6  21       31.97       31.94     22.71 o 
   0   6  21       24.36        9.25     30.06 o 
   1   6  21      352.84      410.41     29.41 o 
  -3   7  21      265.53      284.89     25.94 o 
  -2   7  21      755.63      826.74     43.39 o 
  -1   7  21      207.17      237.37     27.19 o 
   0   7  21      542.89      605.10     66.27 o 
   1   7  21      863.67     1081.60     41.62 o 
  -2   8  21       23.26        1.31     20.37 o 
  -1   8  21      880.15      829.87     38.06 o 
   0   8  21      705.30      853.10     56.60 o 
   1   8  21       28.23       27.60     21.29 o 
  -2   9  21      228.45      251.84     36.35 o 
  -1   9  21       37.35       48.48     23.16 o 
   0   9  21       88.87       62.31     34.21 o 
  -1  10  21       20.07        3.77     20.33 o 
   0  10  21      145.90      215.84     39.16 o 
  -2   0  22      407.89      364.22     42.57 o 
  -1   0  22       26.58       48.12     31.52 o 
   0   0  22      950.23     1091.18     89.03 o 
   1   0  22      307.07      307.31     38.99 o 
  -2   1  22      645.59      685.38     35.96 o 
  -1   1  22     1011.05     1102.93     42.52 o 
   0   1  22      106.41      100.94     31.68 o 
   1   1  22       77.10       40.01     21.02 o 
  -2   2  22        2.58       -0.57     22.77 o 
  -1   2  22       94.63       79.98     23.73 o 
   0   2  22      206.02      181.62     36.95 o 
   1   2  22      336.71      460.26     35.27 o 
  -2   3  22      154.72      123.57     24.26 o 
  -1   3  22      204.33      228.44     26.76 o 
   0   3  22        1.13        5.59     38.62 o 
   1   3  22       40.51       44.07     21.62 o 
  -2   4  22      115.26      125.97     25.08 o 
  -1   4  22       30.52       36.89     22.07 o 
   0   4  22      343.89      360.65     66.36 o 
   1   4  22        6.03        4.41     20.95 o 
  -2   5  22      207.70      211.77     24.41 o 
  -1   5  22     1047.71     1039.02     41.92 o 
   0   5  22      237.75      296.60     41.51 o 
  -2   6  22      596.15      595.70     30.99 o 
  -1   6  22       15.07       14.70     22.32 o 
   0   6  22      801.58      808.41     55.42 o 
  -1   7  22      535.66      532.83     47.73 o 
   0   7  22       33.45      139.22     37.95 o 
                                                 
